# Supplementary material for: FSHD Myotubes with Different Phenotypes Exhibit Distinct Proteomes
Source: PLoS One. 2012 Dec 18;7(12):e51865. doi: 10.1371/journal.pone.0051865 (PMC3525578; doi:10.1371/journal.pone.0051865)
Supplement: Table S3 — Quantitative proteomics data for dFSHD12_TE/NE and aFSHD3_TE/NE analyses. Quantitative data are given for proteins for which an H/L ratio greater than 1.3 or lower than 0.8 was observed. AC: UniProt accession number; Hugo Gene symbol; Protein name; H/L: fold change; SD: geometric standard deviation; #: number of peptides used for quantification; T. Test: statistical significance assessed by Student’s t-test (*: p<0.05). These proteins were classified using the DAVID database (functional annotation charts, GOTERM_BP_FAT) and categories with a significant p-value (Ease Score) are indicated in the last column. The proteins with a fold change >1.5 are highlighted in red, >1.2 in pink, <0.7 in green, and 0.7–0.8 in light green. TE: total extract; NE: nuclear extract. (XLSX) [file pone.0051865.s007.xlsx]

## Sheet: aFSHD3_TE
aFSHD3_TE
AC	Gene	Protein name	H/L	SD	#	T .Test	Functional categories with a significant P-Value ( ≥ 4 proteins)
P13535	MYH8	Myosin-8	0.51	1.32	5	*	Muscle contraction (P-Value: 1.1E-8)
P11055	MYH3	Myosin-3	0.533522	NN	20		Muscle contraction
Q96A32	MYLPF	Myosin regulatory light chain 2, skeletal muscle isoform	0.536575	1.16764	4	*	Striated muscle tissue development (P-Value: 7.3E-5)
P05976	MYL1	Myosin light chain 1/3, skeletal muscle isoform	0.55	1.72	2		Muscle contraction
P12882	MYH1	Myosin-1	0.56832	1.26431	20		Muscle contraction
Q13203	MYBPH	Myosin-binding protein H	0.584858	0	1
P48735	IDH2	Isocitrate dehydrogenase [NADP], mitochondrial	0.696178	1.1282	4	*
P48681	NES	Nestin	0.718388	1.20243	50	*
Q92973	TNPO1	Transportin-1 (Importin beta-2) (Karyopherin beta-2)	0.721846	0	1
Q12797	ASPH	Aspartyl/asparaginyl beta-hydroxylase	0.725523	0	1		Muscle contraction
Q8NC51	SERBP1	Plasminogen activator inhibitor 1 RNA-binding protein	0.74198	0	1
Q13813	SPTAN1	Spectrin alpha chain, brain	0.742336	1.10635	9	*
Q5BJD5	TMEM41B	Transmembrane protein 41B	0.743974	0	1
P55072	VCP	Transitional endoplasmic reticulum ATPase	0.746558	0	1
P01892	HLA-A	HLA class I histocompatibility antigen, A-2 alpha chain	0.749669	0	1
Q702N8	XIRP1	Xin actin-binding repeat-containing protein 1	0.752957	1.19317	10	*	Striated muscle tissue development
Q8WZ42	TTN	Titin (Connectin)	0.755232	1.08373	4	*	Muscle contraction; striated muscle tissue development
P12883	MYH7	Myosin-7	0.77	1.22	3		Muscle contraction; striated muscle tissue development
Q01082	SPTBN1	Spectrin beta chain	0.77241	1.15653	6	*
P45379	TNNT2	Troponin T, cardiac muscle (TnTc)	0.772942	1.18789	5	*	Muscle contraction; striated muscle tissue development
O94875	SORBS2	Sorbin and SH3 domain-containing protein 2	0.779955	1.20426	2
P62314	SNRPD1	Small nuclear ribonucleoprotein Sm D1	0.785149	0	1
Q6ZMU5	TRIM72	Tripartite motif-containing protein 72	0.785196	1.13045	4	*
P26038	MSN	Moesin	0.801291	0	1
Q96AQ6	PBXIP1	Pre-B-cell leukemia transcription factor-interacting protein 1	0.801486	0	1
P07602	PSAP	Proactivator polypeptide	1.31128	0	1
Q9NZN4	EHD2	EH domain-containing protein 2 (PAST homolog 2)	1.3228	0	1		Cytoskeletal organization (P-Value 4.3E-4)
Q9Y696	CLIC4	Chloride intracellular channel protein 4	1.32428	0	1
P35579	MYH9	Myosin-9	1.38	1.26	29	*	Cytoskeletal organization; cell motion (P-Value 5.9E-4); angiogenesis (P-Value 7.3E-3); cell adhesion (P-Value 2.1E-2)
Q969H8	C19orf10	UPF0556 protein C19orf10 (Interleukin-25)	1.4	0	1
P02751	FN1	Fibronectin (FN)	1.44458	1.25381	22	*	Cell motion; angiogenesis; cell adhesion
P21333	FLNA	Filamin-A (FLN-A)	1.45859	1.20718	40	*	Cytoskeletal organization
P07996	THBS1	Thrombospondin-1	1.46415	1.11001	2		Cell motion; angiogenesis; cell adhesion
P04216	THY1	Thy-1 membrane glycoprotein	1.56283	0	1		Cytoskeletal organization; angiogenesis; cell adhesion
Q05682	CALD1	Caldesmon	1.60077	1.24494	3		Cytoskeletal organization; cell motion
Q92743	HTRA1	Serine protease HTRA1	1.67901	1.77377	2
P62258	YWHAE	14-3-3 protein epsilon	1.68936	1.02876	2	*	Cell motion
P05186	ALPL	Alkaline phosphatase, tissue-nonspecific isozyme	1.95932	0	1

## Sheet: aFSHD3-NE
aFSHD3_NE
AC	Gene	Protein name	H/L	SD	#	T. Test	Functional categories with a significant P-Value ( ≥ 4 proteins)
P13535	MYH8	Myosin-8	0.45	1.07	3	*	Muscle contraction (P-Value: 1.3E-6)
Q96A32	MYLPF	Myosin regulatory light chain 2, skeletal muscle isoform	0.508248	1.07222	2	*
P11055	MYH3	Myosin-3	0.567536	1.25	28	*	Muscle contraction
P67809	YBX1	Nuclease-sensitive element-binding protein 1	0.617239	1.2183	3		RNA splicing
Q9H987	SYNPO2L	Synaptopodin 2-like protein	0.670224	1.18707	2
P62258	YWHAE	14-3-3 protein epsilon (14-3-3E)	0.686705	0	1
O43390	HNRNPR	Heterogeneous nuclear ribonucleoprotein R	0.697011	0	1		RNA splicing (P-Value: 5.9E-3)
Q13813	SPTAN1	Spectrin alpha chain, brain	0.709372	1.13698	6	*
Q8WZ42	TTN	Titin	0.713796	1.18424	8	*	Muscle contraction
P12883	MYH7	Myosin-7	0.73	1.3	5		Muscle contraction
Q13263	TRIM28	Transcription intermediary factor 1-beta	0.731292	0	1
P14866	HNRNPL	Heterogeneous nuclear ribonucleoprotein L	0.733458	0	1		RNA splicing
Q96PK6	RBM14	RNA-binding protein 14	0.744621	0	1		RNA splicing
Q07065	CKAP4	Cytoskeleton-associated protein 4	0.746605	0	1
Q14980	NUMA1	Nuclear mitotic apparatus protein 1	0.750064	0	1
P14649	MYL6B	Myosin light chain 6B	0.76926	1.048	5	*	Muscle contraction
P26038	MSN	Moesin	0.779196	0	1
Q9UKX2	MYH2	Myosin-2	0.78	1.08	2		Muscle contraction
Q9UKV3	ACIN1	Apoptotic chromatin condensation inducer in the nucleus	1.30396	0	1
Q9UHB6	LIMA1	LIM domain and actin-binding protein 1	1.32747	1.12141	2		Actin-filament-based process (P-Value: 6.4E-6)
P0C0S5	H2AFZ	Histone H2A.Z	1.3276	1.30074	2
Q9ULV4	CORO1C	Coronin-1C	1.34209	1.17293	2
Q12905	ILF2	Interleukin enhancer-binding factor 2	1.36564	0	1
P35579	MYH9	Myosin-9	1.36643	1.30795	43	*	Actin-filament-based process; cell adhesion ( P-Value: 4.7E-2)
P08670	VIM	Vimentin	1.39101	1.16564	16	*
P60468	SEC61B	Protein transport protein Sec61 subunit beta	1.41334	0	1
O14950	MYL12B	Myosin regulatory light chain 12B	1.44	1	2	*
P21333	FLNA	Filamin-A (FLN-A)	1.48787	1.22518	21	*	Actin-filament-based process
P02751	FN1	Fibronectin (FN)	1.50505	1.11763	14	*	Cell adhesion
Q05682	CALD1	Caldesmon (CDM)	1.54413	1.25811	11	*	Actin-filament-based process
P60660	MYL6	Myosin light polypeptide 6	1.57	1.02	2	*	Actin-filament-based process
P24844	MYL9	Myosin regulatory light polypeptide 9 ain MRLC1)	1.7		1		Actin-filament-based process
P98160	HSPG2	Basement membrane-specific heparan sulfate proteoglycan core protein	1.82905	0	1		Cell adhesion
Q96IZ0	PAWR	PRKC apoptosis WT1 regulator protein	1.96662	0	1
P07996	THBS1	Thrombospondin-1	2.01558	0	1		Cell adhesion

## Sheet: dFSHD12_TE
dFSHD12_TE
AC	Gene	Protein name	H/L	SD	#	T.Test	Functional categories with a significant P-Value ( ≥ 2 proteins)
Q5BKX8	MURC	Muscle-related coiled-coil protein	0.534207	0	1
P07339	CTSD	Cathepsin D	0.557519	1.25359	2
P20700	LMNB1	Lamin-B1	0.573816	0	1
Q16643	DBN1	Drebrin	0.59044	0	1
Q9BTM1	H2AFJ	Histone H2A.J	0.59208	1.46437	3		Chromatin assembly (P-value 9.2E-2)
P55884	EIF3B	Eukaryotic translation initiation factor 3 subunit B	0.656281	0	1
Q9HAV0	GNB4	Guanine nucleotide-binding protein subunit beta-4	0.658408	0	1
Q9NR12	PDLIM7	PDZ and LIM domain protein 7	0.728164	0	1		Skeletal system development (P-Value: 4.8E-2)
P08962	CD63	CD63 antigen	0.73337	0	1
P62805	HIST1H4A	Histone H4	0.739711	1.10554	9	*	Chromatin assembly
Q13203	MYBPH	Myosin-binding protein H	0.741871	0	1
Q96AQ6	PBXIP1	Pre-B-cell leukemia transcription factor-interacting protein 1	0.742096	0	1
Q16698	DECR1	2,4-dienoyl-CoA reductase, mitochondrial	0.758807	0	1
Q06830	PRDX1	Peroxiredoxin-1	0.761134	0	1		Response to oxygen species (P-Value: 8.0E-2); skeletal system development
P27701	CD82	CD82 antigen	0.762312	0	1
P02452	COL1A1	Collagen alpha-1(I) chain	0.767559	1.25583	13	*	Skeletal system development; response to oxygen species
P52272	HNRNPM	Heterogeneous nuclear ribonucleoprotein M	0.772137	1.24093	3
Q9NRX5	SERINC1	Serine incorporator 1	0.789861	0	1
Q09666	AHNAK	Neuroblast differentiation-associated protein AHNAK	1.30341	1.10541	3	*
P14618	PKM2	Pyruvate kinase isozymes M1/M2	1.31418	1.18115	9	*	Programmed cell death (P-Value: 4.8E-2),
P04216	THY1	Thy-1 membrane glycoprotein	1.33367	0	1		Cytoskeleton organisation; (P-Value: 2.6E-2); immune response (P-value: 3.0E-2)
Q8WUM4	PDCD6IP	Programmed cell death 6-interacting protein	1.34022	0	1		Programmed cell death
P29692	EEF1D	Elongation factor 1-delta	1.39678	1.12068	3	*
Q71U36	TUBA1A	Tubulin alpha-1A chain	1.43957	1.12428	3	*	Protein complex biogenesis (P-Value: 2.5E-3)
P02511	CRYAB	Alpha-crystallin B chain	1.46909	1.16843	2		Cytoskeleton organisation; protein complex biogenesis
P07437	TUBB	Tubulin beta chain	1.51568	0	1		Cytoskeleton organisation; protein complex biogenesis
P10809	HSPD1	60 kDa heat shock protein, mitochondrial	1.52407	0	1		Programmed cell death; protein complex biogenesis; immune response
Q13310	PABPC4	Polyadenylate-binding protein 4 (PABP-4)	18.7381	0	1

## Sheet: dFSHD12_NE
dFSHD12_NE
AC	Gene	Protein name	H/L	SD	#	T. Test	Functional categories with a significant P-Value ( ≥ 2 proteins)
Q53GG5	PDLIM3	PDZ and LIM domain protein 3	0.631571	0	1		Cytoskeleton organisation (P-Value: 2.5E-2)
Q14980	NUMA1	Nuclear mitotic apparatus protein 1	0.677409	0	1
P80723	BASP1	Brain acid soluble protein 1	0.687478	1.22307	3
P23284	PPIB	Peptidyl-prolyl cis-trans isomerase B (PPIase B)	0.699185	0	1
Q92743	HTRA1	Serine protease HTRA1	0.707912	0	1
Q00839	HNRNPU	Heterogeneous nuclear ribonucleoprotein U	0.72	1.03	1		RNA splicing (P-Value: 8.3E-3)
Q8TDI0	CHD5	Chromodomain-helicase-DNA-binding protein 5	0.726855	0	1
Q13435	SF3B2	Splicing factor 3B subunit 2	0.730814	0	1		RNA splicing
P23246	SFPQ	Splicing factor, proline- and glutamine-rich	0.734139	1.00902	2	*	RNA splicing
Q6WCQ1	MPRIP	Myosin phosphatase Rho-interacting protein	0.73471	1.26931	3
Q13263	TRIM28	Transcription intermediary factor 1-beta	0.735663	0	1
Q9H987	SYNPO2L	Synaptopodin 2-like protein	0.748634	1.08476	2
P13535	MYH8	Myosin-8	0.76	1.3	4
P78559	MAP1A	Microtubule-associated protein 1A	0.763296	0	1
Q15654	TRIP6	Thyroid receptor-interacting protein 6	0.766509	0	1		Focal adhesion (P-Value: 2.3E-2); regulation of establishment of protein localization (P-Value : 1.4E-2)
Q5JTV8	TOR1AIP1	Torsin-1A-interacting protein 1	0.794239	0	1
Q9UKM9	RALY	RNA-binding protein Raly	0.795258	0	1		RNA splicing
Q9BX66	SORBS1	Sorbin and SH3 domain-containing protein 1	0.796467	0	1		Cytoskeleton organisation; focal adhesion
P31946	YWHAB	14-3-3 protein beta/alpha	0.8	0	1
Q9ULV4	CORO1C	Coronin-1C (Coronin-3)	0.80181	1.02769	2
P35579	MYH9	Myosin-9	0.804292	1.34616	36	*	Cytoskeleton organisation
Q9UMS4	PRPF19	Pre-mRNA-processing factor 19	1.31749	0	1
Q9UDY4	DNAJB4	DnaJ homolog subfamily B member 4 (Heat shock 40 kDa protein 1 homolog)	1.32918	0	1
P12829	MYL4	Myosin light chain 4	1.37	1.19	3		Muscle contraction (P-Value: 2.0E-2)
Q6ZNE9	RUFY4	RUN and FYVE domain-containing protein 4	1.39	0	1
P68032	ACTC1	Actin, alpha cardiac muscle 1	1.39313	1.42636	25	*	Muscle contraction (P-Value: 2.0E-2)
P60468	SEC61B	Protein transport protein Sec61 subunit beta	1.4	0	1
P60709	ACTB	Actin, cytoplasmic 1 (Beta-actin)	1.41287	1.43082	21	*	Muscle contraction
Q13151	HNRNPA0	Heterogeneous nuclear ribonucleoprotein A0	1.47407	0	1
Q9C0B9	ZCCHC2	Zinc finger CCHC domain-containing protein 2	9.72439	0	1
