# Supplementary material for: FSHD Myotubes with Different Phenotypes Exhibit Distinct Proteomes
Source: PLoS One. 2012 Dec 18;7(12):e51865. doi: 10.1371/journal.pone.0051865 (PMC3525578; doi:10.1371/journal.pone.0051865)
Supplement: Table S5 — Raw data: analysis #P1. (XLSX) [file pone.0051865.s009.xlsx]

## Sheet: Analysis #P1
Accession	Score	Mass	H/L	SD(geo)	#	T.Test	Description	Uniprot AC	Entry name	Protein names	Gene names	Length	Subcellular locations	Domains	Gene ontology	Pathway	InterPro	Protein family
B2RPK0|HGB1A_HUMAN	80	24394.4	P		0		Putative high mobility group protein B1-like 1 OS=Homo sapiens GN=HMGB1L1 PE=5 SV=1	B2RPK0	HGB1A_HUMAN	Putative high mobility group protein B1-like 1 (High mobility group protein B1 pseudogene 1) (Putative high mobility group protein 1-like 1) (HMG-1L1)	HMGB1P1 HMG1L1 HMGB1L1	211	Nucleus. Chromosome.	HMG box DNA-binding domains (2)	DNA binding; chromosome; nucleus		IPR000910; IPR000135; IPR009071;	HMGB family
O75112|LDB3_HUMAN	71	78226.9	P		0		LIM domain-binding protein 3 OS=Homo sapiens GN=LDB3 PE=1 SV=2	O75112	LDB3_HUMAN	LIM domain-binding protein 3 (Protein cypher) (Z-band alternatively spliced PDZ-motif protein)	LDB3 KIAA0613 ZASP	727	Cytoplasm â€º perinuclear region. Cell projection â€º pseudopodium. Cytoplasm â€º cytoskeleton. Cytoplasm â€º myofibril â€º sarcomere â€º Z line.	LIM zinc-binding domains (3); PDZ (DHR) domain (1)	Z disc; cytoskeleton; perinuclear region of cytoplasm; protein binding; pseudopodium; zinc ion binding		IPR001478; IPR006643; IPR001781;
O75923|DYSF_HUMAN	56	239254	P		0		Dysferlin OS=Homo sapiens GN=DYSF PE=1 SV=1	O75923	DYSF_HUMAN	Dysferlin (Dystrophy-associated fer-1-like protein) (Fer-1-like protein 1)	DYSF FER1L1	2080	Cell membrane â€º sarcolemma; Single-pass type II membrane protein. Cytoplasmic vesicle membrane; Single-pass type II membrane protein.	C2 domains (5)	calcium-dependent phospholipid binding; cytoplasmic vesicle membrane; integral to membrane; sarcolemma		IPR000008; IPR008973; IPR018029; IPR012968; IPR006614; IPR012560; IPR012561;	Ferlin family
O94844|RHBT1_HUMAN	46	80507.1	P		0		Rho-related BTB domain-containing protein 1 OS=Homo sapiens GN=RHOBTB1 PE=1 SV=2	O94844	RHBT1_HUMAN	Rho-related BTB domain-containing protein 1	RHOBTB1 KIAA0740	696		BTB (POZ) domains (2)	GTP binding; cytosol; plasma membrane; regulation of small GTPase mediated signal transduction; small GTPase mediated signal transduction		IPR000210; IPR011333; IPR013069; IPR003578; IPR013753; IPR001806; IPR005225;	Small GTPase superfamily, Rho family
P00352|AL1A1_HUMAN	59	55454.7	P		0		Retinal dehydrogenase 1 OS=Homo sapiens GN=ALDH1A1 PE=1 SV=2	P00352	AL1A1_HUMAN	Retinal dehydrogenase 1 (RALDH 1) (RalDH1) (EC 1.2.1.36) (ALDH-E1) (ALHDII) (Aldehyde dehydrogenase family 1 member A1) (Aldehyde dehydrogenase, cytosolic)	ALDH1A1 ALDC ALDH1 PUMB1	501	Cytoplasm.		Ras GTPase activator activity; aldehyde dehydrogenase (NAD) activity; androgen binding; cellular aldehyde metabolic process; cytosol; ethanol oxidation; retinal dehydrogenase activity; xenobiotic metabolic process	Cofactor metabolism; retinol metabolism.	IPR016161; IPR016163; IPR016160; IPR016162; IPR015590;	Aldehyde dehydrogenase family
P02686|MBP_HUMAN	54	33097.8	P		0		Myelin basic protein OS=Homo sapiens GN=MBP PE=1 SV=3	P02686	MBP_HUMAN	Myelin basic protein (MBP) (Myelin A1 protein) (Myelin membrane encephalitogenic protein)	MBP	304	Myelin membrane; Peripheral membrane protein; Cytoplasmic side.		central nervous system development; immune response; plasma membrane; structural constituent of myelin sheath; synaptic transmission		IPR000548;	Myelin basic protein family
P05023|AT1A1_HUMAN	38	114136	P		0		Sodium/potassium-transporting ATPase subunit alpha-1 OS=Homo sapiens GN=ATP1A1 PE=1 SV=1	P05023	AT1A1_HUMAN	Sodium/potassium-transporting ATPase subunit alpha-1 (Na(+)/K(+) ATPase alpha-1 subunit) (EC 3.6.3.9) (Sodium pump subunit alpha-1)	ATP1A1	1023	Cell membrane; Multi-pass membrane protein. Melanosome.		ATP binding; ATP biosynthetic process; melanosome; membrane fraction; metal ion binding; protein binding; sodium:potassium-exchanging ATPase activity; sodium:potassium-exchanging ATPase complex		IPR023306; IPR008250; IPR005775; IPR006069; IPR006068; IPR004014; IPR023300; IPR023299; IPR001757; IPR018303; IPR023298; IPR005834; IPR023214;	Cation transport ATPase (P-type) (TC 3.A.3) family, Type IIC subfamily
P07237|PDIA1_HUMAN	45	57480.3	P		0		Protein disulfide-isomerase OS=Homo sapiens GN=P4HB PE=1 SV=3	P07237	PDIA1_HUMAN	Protein disulfide-isomerase (PDI) (EC 5.3.4.1) (Cellular thyroid hormone-binding protein) (Prolyl 4-hydroxylase subunit beta) (p55)	P4HB ERBA2L PDI PDIA1 PO4DB	508	Endoplasmic reticulum lumen. Melanosome. Cell membrane; Peripheral membrane protein.	Thioredoxin domains (2)	ER-Golgi intermediate compartment; cell redox homeostasis; cell surface; electron carrier activity; endoplasmic reticulum lumen; extracellular region; glycerol ether metabolic process; lipid metabolic process; lipoprotein metabolic process; melanosome; peptidyl-proline hydroxylation to 4-hydroxy-L-proline; plasma membrane; procollagen-proline 4-dioxygenase activity; protein disulfide isomerase ac…		IPR005788; IPR005792; IPR005746; IPR017936; IPR012336; IPR017937; IPR013766; IPR012335;	Protein disulfide isomerase family
P07996|TSP1_HUMAN	68	133292	P		0		Thrombospondin-1 OS=Homo sapiens GN=THBS1 PE=1 SV=2	P07996	TSP1_HUMAN	Thrombospondin-1	THBS1 TSP TSP1	1170		EGF-like domains (3); TSP C-terminal (TSPC) domain (1); TSP N-terminal (TSPN) domain (1); TSP type-1 domains (3); TSP type-3 repeats (8); VWFC domain (1)	activation of MAPK activity; anti-apoptosis; apoptosis; calcium ion binding; cell adhesion; cell cycle arrest; cell migration; cellular response to heat; chronic inflammatory response; collagen V binding; engulfment of apoptotic cell; eukaryotic cell surface binding; external side of plasma membrane; extracellular matrix; fibrinogen binding; fibrinogen complex; fibroblast growth factor 2 binding;…		IPR008985; IPR013320; IPR006210; IPR013032; IPR000742; IPR013091; IPR003129; IPR000884; IPR003367; IPR017897; IPR008859; IPR001007;	Thrombospondin family
P08107|HSP71_HUMAN	116	70294.6	P		0		Heat shock 70 kDa protein 1A/1B OS=Homo sapiens GN=HSPA1A PE=1 SV=5	P08107	HSP71_HUMAN	Heat shock 70 kDa protein 1A/1B (Heat shock 70 kDa protein 1/2) (HSP70-1/HSP70-2) (HSP70.1/HSP70.2)	HSPA1A HSPA1; HSPA1B	641	Cytoplasm.		ATP binding; anti-apoptosis; cytosol; endoplasmic reticulum; inclusion body; mRNA catabolic process; mitochondrion; negative regulation of cell growth; negative regulation of cell proliferation; negative regulation of inclusion body assembly; nuclear speck; perinuclear region of cytoplasm; protein N-terminus binding; protein binding involved in protein folding; protein refolding; response to unfo…		IPR018181; IPR001023; IPR013126;	Heat shock protein 70 family
P08238|HS90B_HUMAN	52	83554.7	P		0		Heat shock protein HSP 90-beta OS=Homo sapiens GN=HSP90AB1 PE=1 SV=4	P08238	HS90B_HUMAN	Heat shock protein HSP 90-beta (HSP 90) (Heat shock 84 kDa) (HSP 84) (HSP84)	HSP90AB1 HSP90B HSPC2 HSPCB	724	Cytoplasm. Melanosome.		ATP binding; TPR domain binding; axon guidance; cytosol; melanosome; negative regulation of proteasomal ubiquitin-dependent protein catabolic process; nitric-oxide synthase regulator activity; positive regulation of nitric oxide biosynthetic process; protein folding; regulation of interferon-gamma-mediated signaling pathway; regulation of type I interferon-mediated signaling pathway; response to …		IPR003594; IPR019805; IPR001404; IPR020575; IPR020568;	Heat shock protein 90 family
P08708|RS17_HUMAN	39	15597.9	P		0		40S ribosomal protein S17 OS=Homo sapiens GN=RPS17 PE=1 SV=2	P08708	RS17_HUMAN	40S ribosomal protein S17	RPS17	135			cytosolic small ribosomal subunit; endocrine pancreas development; erythrocyte homeostasis; rRNA processing; ribosomal small subunit assembly; structural constituent of ribosome; translational elongation; translational initiation; translational termination; viral transcription		IPR001210; IPR018273;	Ribosomal protein S17e family
P09382|LEG1_HUMAN	133	15048.8	P		0		Galectin-1 OS=Homo sapiens GN=LGALS1 PE=1 SV=2	P09382	LEG1_HUMAN	Galectin-1 (Gal-1) (14 kDa laminin-binding protein) (HLBP14) (14 kDa lectin) (Beta-galactoside-binding lectin L-14-I) (Galaptin) (HBL) (HPL) (Lactose-binding lectin 1) (Lectin galactoside-binding soluble 1) (Putative MAPK-activating protein PM12) (S-Lac lectin 1)	LGALS1	135	Secreted â€º extracellular space â€º extracellular matrix.	Galectin domain (1)	apoptosis; cytoplasm; extracellular space; galactoside binding; positive regulation of I-kappaB kinase/NF-kappaB cascade; proteinaceous extracellular matrix; regulation of apoptosis; signal transducer activity		IPR008985; IPR013320; IPR015535; IPR001079;
P11142|HSP7C_HUMAN	168	71082.8	P		0		Heat shock cognate 71 kDa protein OS=Homo sapiens GN=HSPA8 PE=1 SV=1	P11142	HSP7C_HUMAN	Heat shock cognate 71 kDa protein (Heat shock 70 kDa protein 8)	HSPA8 HSC70 HSP73 HSPA10	646	Cytoplasm. Melanosome.		ATP binding; ATPase activity, coupled; cell surface; cellular membrane organization; clathrin sculpted gamma-aminobutyric acid transport vesicle membrane; cytosol; interspecies interaction between organisms; mRNA metabolic process; melanosome; neurotransmitter secretion; plasma membrane; post-Golgi vesicle-mediated transport; protein binding; protein folding; response to unfolded protein; ribonuc…		IPR018181; IPR001023; IPR013126;	Heat shock protein 70 family
P12235|ADT1_HUMAN	189	33271.8	P		0		ADP/ATP translocase 1 OS=Homo sapiens GN=SLC25A4 PE=1 SV=4	P12235	ADT1_HUMAN	ADP/ATP translocase 1 (ADP,ATP carrier protein 1) (ADP,ATP carrier protein, heart/skeletal muscle isoform T1) (Adenine nucleotide translocator 1) (ANT 1) (Solute carrier family 25 member 4)	SLC25A4 ANT1	298	Mitochondrion inner membrane; Multi-pass membrane protein.	Solcar repeats (3)	adenine transmembrane transporter activity; energy reserve metabolic process; integral to plasma membrane; interspecies interaction between organisms; mitochondrial genome maintenance; mitochondrial inner membrane; negative regulation of necrotic cell death; protein binding; regulation of insulin secretion; viral reproduction		IPR002113; IPR002067; IPR018108; IPR023395;	Mitochondrial carrier family
P12883|MYH7_HUMAN	77	223758	P		0		Myosin-7 OS=Homo sapiens GN=MYH7 PE=1 SV=5	P12883	MYH7_HUMAN	Myosin-7 (Myosin heavy chain 7) (Myosin heavy chain slow isoform) (MyHC-slow) (Myosin heavy chain, cardiac muscle beta isoform) (MyHC-beta)	MYH7 MYHCB	1935	Cytoplasm â€º myofibril.	IQ domain (1); Myosin head-like domain (1)	ATP binding; actin binding; actin-dependent ATPase activity; adult heart development; calmodulin binding; focal adhesion; microfilament motor activity; muscle filament sliding; muscle myosin complex; myosin filament; nucleus; regulation of heart rate; sarcomere; structural constituent of muscle; ventricular cardiac muscle tissue morphogenesis		IPR000048; IPR015650; IPR001609; IPR004009; IPR002928;
P13489|RINI_HUMAN	117	51766.3	P		0		Ribonuclease inhibitor OS=Homo sapiens GN=RNH1 PE=1 SV=2	P13489	RINI_HUMAN	Ribonuclease inhibitor (Placental ribonuclease inhibitor) (Placental RNase inhibitor) (Ribonuclease/angiogenin inhibitor 1) (RAI)	RNH1 PRI RNH	461	Cytoplasm.	LRR (leucine-rich) repeats (15)	angiogenin-PRI complex; cytoplasm; mRNA catabolic process; protein binding; regulation of angiogenesis; ribonuclease inhibitor activity		IPR001611; IPR003590;
P13639|EF2_HUMAN	72	96246.8	P		0		Elongation factor 2 OS=Homo sapiens GN=EEF2 PE=1 SV=4	P13639	EF2_HUMAN	Elongation factor 2 (EF-2)	EEF2 EF2	858	Cytoplasm.		GTP binding; GTPase activity; cytosol; protein binding; ribonucleoprotein complex; translation elongation factor activity		IPR009022; IPR000795; IPR020568; IPR014721; IPR005225; IPR000640; IPR005517; IPR004161; IPR009000;	GTP-binding elongation factor family, EF-G/EF-2 subfamily
P14618|KPYM_HUMAN	65	58470.7	P		0		Pyruvate kinase isozymes M1/M2 OS=Homo sapiens GN=PKM2 PE=1 SV=4	P14618	KPYM_HUMAN	Pyruvate kinase isozymes M1/M2 (EC 2.7.1.40) (Cytosolic thyroid hormone-binding protein) (CTHBP) (Opa-interacting protein 3) (OIP-3) (Pyruvate kinase 2/3) (Pyruvate kinase muscle isozyme) (Thyroid hormone-binding protein 1) (THBP1) (Tumor M2-PK) (p58)	PKM2 OIP3 PK2 PK3 PKM	531	Cytoplasm. Nucleus.		ATP binding; cytosol; glycolysis; magnesium ion binding; nucleus; plasma membrane; potassium ion binding; programmed cell death; protein binding; pyruvate kinase activity	Carbohydrate degradation; glycolysis; pyruvate from D-glyceraldehyde 3-phosphate: step 5/5.	IPR001697; IPR015813; IPR011037; IPR015794; IPR018209; IPR015793; IPR015795; IPR015806;	Pyruvate kinase family
P14927|QCR7_HUMAN	74	13522.5	P		0		Cytochrome b-c1 complex subunit 7 OS=Homo sapiens GN=UQCRB PE=1 SV=2	P14927	QCR7_HUMAN	Cytochrome b-c1 complex subunit 7 (Complex III subunit 7) (Complex III subunit VII) (QP-C) (Ubiquinol-cytochrome c reductase complex 14 kDa protein)	UQCRB UQBP	111	Mitochondrion inner membrane.		aerobic respiration; mitochondrial electron transport, ubiquinol to cytochrome c; mitochondrial respiratory chain; ubiquinol-cytochrome-c reductase activity		IPR003197;	UQCRB/QCR7 family
P17661|DESM_HUMAN	243	53560.7	P		0		Desmin OS=Homo sapiens GN=DES PE=1 SV=3	P17661	DESM_HUMAN	Desmin	DES	470	Cytoplasm.		Z disc; cytoskeleton organization; cytosol; muscle filament sliding; protein binding; regulation of heart contraction; structural constituent of cytoskeleton		IPR016044; IPR001664; IPR006821; IPR018039;	Intermediate filament family
P18077|RL35A_HUMAN	53	12587.3	P		0		60S ribosomal protein L35a OS=Homo sapiens GN=RPL35A PE=1 SV=2	P18077	RL35A_HUMAN	60S ribosomal protein L35a (Cell growth-inhibiting gene 33 protein)	RPL35A GIG33	110			cytosol; endocrine pancreas development; protein binding; rRNA processing; ribosomal large subunit biogenesis; ribosome; structural constituent of ribosome; tRNA binding; translational elongation; translational termination; viral transcription		IPR001780; IPR018266; IPR009000;	Ribosomal protein L35Ae family
P21796|VDAC1_HUMAN	117	30868.1	P		0		Voltage-dependent anion-selective channel protein 1 OS=Homo sapiens GN=VDAC1 PE=1 SV=2	P21796	VDAC1_HUMAN	Voltage-dependent anion-selective channel protein 1 (VDAC-1) (hVDAC1) (Outer mitochondrial membrane protein porin 1) (Plasmalemmal porin) (Porin 31HL) (Porin 31HM)	VDAC1 VDAC	283	Mitochondrion outer membrane. Cell membrane.		apoptosis; interspecies interaction between organisms; mitochondrial nucleoid; mitochondrial outer membrane; plasma membrane; pore complex; porin activity; protein binding; voltage-gated anion channel activity		IPR001925;	Eukaryotic mitochondrial porin family
P22314|UBA1_HUMAN	141	118858	P		0		Ubiquitin-like modifier-activating enzyme 1 OS=Homo sapiens GN=UBA1 PE=1 SV=3	P22314	UBA1_HUMAN	Ubiquitin-like modifier-activating enzyme 1 (Protein A1S9) (Ubiquitin-activating enzyme E1)	UBA1 A1S9T UBE1	1058			ATP binding; cell death; ligase activity; protein binding; protein modification process; small protein activating enzyme activity	Protein modification; protein ubiquitination.	IPR009036; IPR016040; IPR000594; IPR018965; IPR023280; IPR000127; IPR019572; IPR018075; IPR018074; IPR000011;	Ubiquitin-activating E1 family
P25705|ATPA_HUMAN	222	59828.1	P		0		ATP synthase subunit alpha, mitochondrial OS=Homo sapiens GN=ATP5A1 PE=1 SV=1	P25705	ATPA_HUMAN	ATP synthase subunit alpha, mitochondrial	ATP5A1 ATP5A ATP5AL2 ATPM	553	Mitochondrion inner membrane.		ATP binding; ATP hydrolysis coupled proton transport; MHC class I protein binding; embryo development; eukaryotic cell surface binding; hydrogen ion transporting ATP synthase activity, rotational mechanism; lipid metabolic process; mitochondrial ATP synthesis coupled proton transport; mitochondrial matrix; negative regulation of endothelial cell proliferation; plasma membrane; proton-transporting…		IPR020003; IPR000194; IPR005294; IPR018118; IPR023366; IPR000793; IPR004100;	ATPase alpha/beta chains family
P26373|RL13_HUMAN	51	24304	P		0		60S ribosomal protein L13 OS=Homo sapiens GN=RPL13 PE=1 SV=4	P26373	RL13_HUMAN	60S ribosomal protein L13 (Breast basic conserved protein 1)	RPL13 BBC1 OK/SW-cl.46	211			RNA binding; cytosolic ribosome; endocrine pancreas development; protein binding; structural constituent of ribosome; translational elongation; translational termination; viral transcription		IPR001380; IPR018256;	Ribosomal protein L13e family
P26641|EF1G_HUMAN	78	50429.8	P		0		Elongation factor 1-gamma OS=Homo sapiens GN=EEF1G PE=1 SV=3	P26641	EF1G_HUMAN	Elongation factor 1-gamma (EF-1-gamma) (eEF-1B gamma)	EEF1G EF1G PRO1608	437		EF-1-gamma C-terminal domain (1); GST C-terminal domain (1); GST N-terminal domain (1)	cytosol; eukaryotic translation elongation factor 1 complex; protein binding; response to virus; translation elongation factor activity		IPR010987; IPR004045; IPR017933; IPR004046; IPR012336; IPR012335; IPR001662;
P30837|AL1B1_HUMAN	67	57658.9	P		0		Aldehyde dehydrogenase X, mitochondrial OS=Homo sapiens GN=ALDH1B1 PE=1 SV=2	P30837	AL1B1_HUMAN	Aldehyde dehydrogenase X, mitochondrial (EC 1.2.1.3) (Aldehyde dehydrogenase 5) (Aldehyde dehydrogenase family 1 member B1)	ALDH1B1 ALDH5 ALDHX	517	Mitochondrion matrix.		aldehyde dehydrogenase (NAD) activity; carbohydrate metabolic process; mitochondrial matrix; nucleus; oxidation-reduction process	Alcohol metabolism; ethanol degradation; acetate from ethanol: step 2/2.	IPR016161; IPR016163; IPR016160; IPR016162; IPR015590;	Aldehyde dehydrogenase family
P31942|HNRH3_HUMAN	50	36960.6	P		0		Heterogeneous nuclear ribonucleoprotein H3 OS=Homo sapiens GN=HNRNPH3 PE=1 SV=2	P31942	HNRH3_HUMAN	Heterogeneous nuclear ribonucleoprotein H3 (hnRNP H3) (Heterogeneous nuclear ribonucleoprotein 2H9) (hnRNP 2H9)	HNRNPH3 HNRPH3	346	Nucleus.	RRM (RNA recognition motif) domains (2)	RNA binding; heterogeneous nuclear ribonucleoprotein complex; nuclear mRNA splicing, via spliceosome; nucleotide binding; protein binding		IPR012677; IPR000504;
P39656|OST48_HUMAN	44	50940.5	P		0		Dolichyl-diphosphooligosaccharide--protein glycosyltransferase 48 kDa subunit OS=Homo sapiens GN=DDOST PE=1 SV=4	P39656	OST48_HUMAN	Dolichyl-diphosphooligosaccharide--protein glycosyltransferase 48 kDa subunit (DDOST 48 kDa subunit) (Oligosaccharyl transferase 48 kDa subunit) (EC 2.4.1.119)	DDOST KIAA0115 OST48 OK/SW-cl.45	456	Endoplasmic reticulum membrane; Single-pass type I membrane protein.		T cell activation; dolichyl-diphosphooligosaccharide-protein glycotransferase activity; innate immune response; integral to membrane; microsome; oligosaccharyltransferase complex; post-translational protein modification; protein N-linked glycosylation via asparagine; protein binding; response to cytokine stimulus	Protein modification; protein glycosylation.	IPR005013;	DDOST 48 kDa subunit family
P40925|MDHC_HUMAN	64	36631.6	P		0		Malate dehydrogenase, cytoplasmic OS=Homo sapiens GN=MDH1 PE=1 SV=4	P40925	MDHC_HUMAN	Malate dehydrogenase, cytoplasmic (EC 1.1.1.37) (Cytosolic malate dehydrogenase)	MDH1 MDHA	334	Cytoplasm.		L-malate dehydrogenase activity; centrosome; cytosol; gluconeogenesis; malic enzyme activity; tricarboxylic acid cycle		IPR001557; IPR022383; IPR001236; IPR015955; IPR001252; IPR011274; IPR010945; IPR016040;	LDH/MDH superfamily, MDH type 2 family
P42224|STAT1_HUMAN	109	87850.2	P		0		Signal transducer and activator of transcription 1-alpha/beta OS=Homo sapiens GN=STAT1 PE=1 SV=2	P42224	STAT1_HUMAN	Signal transducer and activator of transcription 1-alpha/beta (Transcription factor ISGF-3 components p91/p84)	STAT1	750	Cytoplasm. Nucleus.	SH2 domain (1)	I-kappaB kinase/NF-kappaB cascade; activation of caspase activity; calcium ion binding; cytosol; interferon-gamma-mediated signaling pathway; interspecies interaction between organisms; nucleolus; nucleoplasm; protein binding; regulation of interferon-gamma-mediated signaling pathway; regulation of transcription, DNA-dependent; regulation of type I interferon-mediated signaling pathway; response …		IPR011992; IPR008967; IPR000980; IPR022752; IPR013800; IPR015988; IPR001217; IPR013801; IPR012345; IPR013799;	Transcription factor STAT family
P46777|RL5_HUMAN	143	34569.3	P		0		60S ribosomal protein L5 OS=Homo sapiens GN=RPL5 PE=1 SV=3	P46777	RL5_HUMAN	60S ribosomal protein L5	RPL5 MSTP030	297	Cytoplasm. Nucleus â€º nucleolus.		5S rRNA binding; cytosolic large ribosomal subunit; endocrine pancreas development; nucleolus; protein binding; rRNA processing; ribosomal large subunit biogenesis; structural constituent of ribosome; translational elongation; translational termination; viral transcription		IPR005484; IPR005485;	Ribosomal protein L18P family
P46778|RL21_HUMAN	41	18610.6	P		0		60S ribosomal protein L21 OS=Homo sapiens GN=RPL21 PE=1 SV=2	P46778	RL21_HUMAN	60S ribosomal protein L21	RPL21	160			RNA binding; cytosolic large ribosomal subunit; endocrine pancreas development; structural constituent of ribosome; translational elongation; translational termination; viral transcription		IPR001147; IPR018259; IPR008991;	Ribosomal protein L21e family
P48681|NEST_HUMAN	92	177789	P		0		Nestin OS=Homo sapiens GN=NES PE=1 SV=2	P48681	NEST_HUMAN	Nestin	NES Nbla00170	1621			brain development; cytoplasm; embryonic camera-type eye development; intermediate filament; intermediate filament binding; negative regulation of apoptosis; positive regulation of intermediate filament depolymerization; positive regulation of neural precursor cell proliferation; structural molecule activity		IPR016044; IPR001664; IPR018039;	Intermediate filament family
P49327|FAS_HUMAN	80	275878	P		0		Fatty acid synthase OS=Homo sapiens GN=FASN PE=1 SV=3	P49327	FAS_HUMAN	Fatty acid synthase (EC 2.3.1.85) [Includes: [Acyl-carrier-protein] S-acetyltransferase (EC 2.3.1.38); [Acyl-carrier-protein] S-malonyltransferase (EC 2.3.1.39); 3-oxoacyl-[acyl-carrier-protein] synthase (EC 2.3.1.41); 3-oxoacyl-[acyl-carrier-protein] reductase (EC 1.1.1.100); 3-hydroxypalmitoyl-[acyl-carrier-protein] dehydratase (EC 4.2.1.61); Enoyl-[acyl-carrier-protein] reductase (EC 1.3.1.10)…	FASN FAS	2511	Cytoplasm. Melanosome.	Acyl carrier domain (1)	3-hydroxypalmitoyl-[acyl-carrier-protein] dehydratase activity; 3-oxoacyl-[acyl-carrier-protein] reductase (NADPH) activity; 3-oxoacyl-[acyl-carrier-protein] synthase activity; Golgi apparatus; [acyl-carrier-protein] S-acetyltransferase activity; [acyl-carrier-protein] S-malonyltransferase activity; acyl carrier activity; cofactor binding; cytosol; energy reserve metabolic process; enoyl-[acyl-ca…		IPR001227; IPR009081; IPR014043; IPR016035; IPR013149; IPR000794; IPR023102; IPR011032; IPR018201; IPR014031; IPR014030; IPR016036; IPR013217; IPR016040; IPR006163; IPR020842; IPR020843; IPR013968; IPR006162; IPR001031; IPR016039; IPR016038;
P49368|TCPG_HUMAN	129	61066	P		0		T-complex protein 1 subunit gamma OS=Homo sapiens GN=CCT3 PE=1 SV=4	P49368	TCPG_HUMAN	T-complex protein 1 subunit gamma (TCP-1-gamma) (CCT-gamma) (hTRiC5)	CCT3 CCTG TRIC5	545	Cytoplasm.		'de novo' posttranslational protein folding; ATP binding; cytoskeleton; plasma membrane; unfolded protein binding		IPR012719; IPR017998; IPR002194; IPR002423;	TCP-1 chaperonin family
P50148|GNAQ_HUMAN	59	42400.9	P		0		Guanine nucleotide-binding protein G(q) subunit alpha OS=Homo sapiens GN=GNAQ PE=1 SV=4	P50148	GNAQ_HUMAN	Guanine nucleotide-binding protein G(q) subunit alpha (Guanine nucleotide-binding protein alpha-q)	GNAQ GAQ	359			G-protein beta/gamma-subunit complex binding; G-protein-coupled receptor binding; GTP binding; GTPase activator activity; GTPase activity; activation of adenylate cyclase activity by G-protein signaling pathway; activation of phospholipase C activity by dopamine receptor signaling pathway; cytoplasm; extrinsic to internal side of plasma membrane; glutamate signaling pathway; heterotrimeric G-prot…		IPR000654; IPR001019; IPR011025;	G-alpha family, G(q) subfamily
P50454|SERPH_HUMAN	74	46525.7	P		0		Serpin H1 OS=Homo sapiens GN=SERPINH1 PE=1 SV=2	P50454	SERPH_HUMAN	Serpin H1 (47 kDa heat shock protein) (Arsenic-transactivated protein 3) (AsTP3) (Cell proliferation-inducing gene 14 protein) (Collagen-binding protein) (Colligin) (Rheumatoid arthritis-related antigen RA-A47)	SERPINH1 CBP1 CBP2 HSP47 SERPINH2 PIG14	418	Endoplasmic reticulum lumen.		ER-Golgi intermediate compartment; collagen binding; endoplasmic reticulum lumen; regulation of proteolysis; response to unfolded protein; serine-type endopeptidase inhibitor activity		IPR000215;	Serpin family
P50479|PDLI4_HUMAN	41	35889.3	P		0		PDZ and LIM domain protein 4 OS=Homo sapiens GN=PDLIM4 PE=1 SV=2	P50479	PDLI4_HUMAN	PDZ and LIM domain protein 4 (LIM protein RIL) (Reversion-induced LIM protein)	PDLIM4 RIL	330		LIM zinc-binding domain (1); PDZ (DHR) domain (1)	protein binding; zinc ion binding		IPR001478; IPR001781;
P50914|RL14_HUMAN	90	23531.6	P		0		60S ribosomal protein L14 OS=Homo sapiens GN=RPL14 PE=1 SV=4	P50914	RL14_HUMAN	60S ribosomal protein L14 (CAG-ISL 7)	RPL14	215			RNA binding; cytosolic large ribosomal subunit; endocrine pancreas development; protein binding; rRNA processing; ribosomal large subunit biogenesis; structural constituent of ribosome; translational elongation; translational termination; viral transcription		IPR002784; IPR014722;	Ribosomal protein L14e family
P52907|CAZA1_HUMAN	64	33073.9	P		0		F-actin-capping protein subunit alpha-1 OS=Homo sapiens GN=CAPZA1 PE=1 SV=3	P52907	CAZA1_HUMAN	F-actin-capping protein subunit alpha-1 (CapZ alpha-1)	CAPZA1	286	Cytoplasm â€º cytoskeleton.		F-actin capping protein complex; WASH complex; actin binding; actin cytoskeleton organization; actin filament capping; blood coagulation; cellular component movement; cytosol; extracellular region; innate immune response; protein complex assembly		IPR017865; IPR002189;	F-actin-capping protein alpha subunit family
P54578|UBP14_HUMAN	45	56489.7	P		0		Ubiquitin carboxyl-terminal hydrolase 14 OS=Homo sapiens GN=USP14 PE=1 SV=3	P54578	UBP14_HUMAN	Ubiquitin carboxyl-terminal hydrolase 14 (EC 3.4.19.12) (Deubiquitinating enzyme 14) (Ubiquitin thiolesterase 14) (Ubiquitin-specific-processing protease 14)	USP14 TGT	494	Cytoplasm. Cell membrane; Peripheral membrane protein.	Ubiquitin-like domain (1)	cell surface; cysteine-type endopeptidase activity; cytoplasmic membrane-bounded vesicle; endopeptidase inhibitor activity; plasma membrane; proteasome binding; proteasome complex; regulation of chemotaxis; regulation of proteasomal protein catabolic process; tRNA guanylyltransferase activity; ubiquitin thiolesterase activity; ubiquitin-dependent protein catabolic process; ubiquitin-specific prot…		IPR018200; IPR001394; IPR000626; IPR019954; IPR019955;	Peptidase C19 family, USP14/UBP6 subfamily
P55072|TERA_HUMAN	52	89950.5	P		0		Transitional endoplasmic reticulum ATPase OS=Homo sapiens GN=VCP PE=1 SV=4	P55072	TERA_HUMAN	Transitional endoplasmic reticulum ATPase (TER ATPase) (15S Mg(2+)-ATPase p97 subunit) (Valosin-containing protein) (VCP)	VCP	806	Cytoplasm â€º cytosol. Nucleus.		ATP binding; ATPase activity; ER-associated protein catabolic process; activation of caspase activity; cytosol; double-strand break repair; endoplasmic reticulum; endoplasmic reticulum unfolded protein response; lipid binding; microsome; nucleus; polyubiquitin binding; positive regulation of proteasomal ubiquitin-dependent protein catabolic process; proteasome complex; protein domain specific bin…		IPR009010; IPR003593; IPR005938; IPR003959; IPR003960; IPR003338; IPR004201; IPR015415;	AAA ATPase family
P55209|NP1L1_HUMAN	60	45631.5	P		0		Nucleosome assembly protein 1-like 1 OS=Homo sapiens GN=NAP1L1 PE=1 SV=1	P55209	NP1L1_HUMAN	Nucleosome assembly protein 1-like 1 (NAP-1-related protein) (hNRP)	NAP1L1 NRP	391	Nucleus. Melanosome.		DNA replication; chromatin assembly complex; melanosome; nucleosome assembly; positive regulation of cell proliferation; protein binding		IPR002164;	Nucleosome assembly protein (NAP) family
P55290|CAD13_HUMAN	51	78694.6	P		0		Cadherin-13 OS=Homo sapiens GN=CDH13 PE=1 SV=1	P55290	CAD13_HUMAN	Cadherin-13 (Heart cadherin) (H-cadherin) (P105) (Truncated cadherin) (T-cad) (T-cadherin)	CDH13 CDHH	713	Cell membrane; Lipid-anchor â€º GPI-anchor.	Cadherin domains (5)	Rac protein signal transduction; Rho protein signal transduction; adherens junction organization; adiponectin binding; anchored to membrane; cadherin binding; calcium ion binding; calcium-dependent cell-cell adhesion; caveola; cell junction assembly; endothelial cell migration; extracellular space; homophilic cell adhesion; integral to membrane; keratinocyte proliferation; lamellipodium assembly;…		IPR002126; IPR015919; IPR020894; IPR014868;
P56378|68MP_HUMAN	63	6658.09	P		0		6.8 kDa mitochondrial proteolipid OS=Homo sapiens GN=MP68 PE=1 SV=1	P56378	68MP_HUMAN	6.8 kDa mitochondrial proteolipid	MP68 C14orf2 PRO1574	58	Mitochondrion.		mitochondrion		IPR012574;	Small mitochondrial proteolipid family
P60174|TPIS_HUMAN	141	26938.3	P		0		Triosephosphate isomerase OS=Homo sapiens GN=TPI1 PE=1 SV=2	P60174	TPIS_HUMAN	Triosephosphate isomerase (TIM) (EC 5.3.1.1) (Triose-phosphate isomerase)	TPI1 TPI	249			cytosol; fatty acid biosynthetic process; gluconeogenesis; glycolysis; pentose-phosphate shunt; triose-phosphate isomerase activity	Carbohydrate biosynthesis; gluconeogenesis. Carbohydrate degradation; glycolysis; D-glyceraldehyde 3-phosphate from glycerone phosphate: step 1/1.	IPR013785; IPR022896; IPR000652; IPR020861;	Triosephosphate isomerase family
P61353|RL27_HUMAN	98	15788.2	P		0		60S ribosomal protein L27 OS=Homo sapiens GN=RPL27 PE=1 SV=2	P61353	RL27_HUMAN	60S ribosomal protein L27	RPL27	136		KOW domain (1)	cytosol; endocrine pancreas development; ribosome; structural constituent of ribosome; translational elongation; translational termination; viral transcription		IPR005824; IPR001141; IPR018262; IPR014722;	Ribosomal protein L27e family
P61619|S61A1_HUMAN	84	52687.2	P		0		Protein transport protein Sec61 subunit alpha isoform 1 OS=Homo sapiens GN=SEC61A1 PE=1 SV=2	P61619	S61A1_HUMAN	Protein transport protein Sec61 subunit alpha isoform 1 (Sec61 alpha-1)	SEC61A1 SEC61A	476	Endoplasmic reticulum membrane; Multi-pass membrane protein.		P-P-bond-hydrolysis-driven protein transmembrane transporter activity; integral to endoplasmic reticulum membrane; protein binding; protein targeting to ER; ribosome binding		IPR002208; IPR023201; IPR019561;	SecY/SEC61-alpha family
P62244|RS15A_HUMAN	42	14944.5	P		0		40S ribosomal protein S15a OS=Homo sapiens GN=RPS15A PE=1 SV=2	P62244	RS15A_HUMAN	40S ribosomal protein S15a	RPS15A OK/SW-cl.82	130			RNA binding; cytosolic small ribosomal subunit; endocrine pancreas development; positive regulation of cell cycle; positive regulation of cell proliferation; protein binding; response to virus; structural constituent of ribosome; translational elongation; translational termination; viral transcription		IPR000630;	Ribosomal protein S8P family
P62249|RS16_HUMAN	171	16549.6	P		0		40S ribosomal protein S16 OS=Homo sapiens GN=RPS16 PE=1 SV=2	P62249	RS16_HUMAN	40S ribosomal protein S16	RPS16	146			RNA binding; cytosolic small ribosomal subunit; endocrine pancreas development; protein binding; rRNA processing; ribosomal small subunit biogenesis; structural constituent of ribosome; translational elongation; translational termination; viral transcription		IPR020568; IPR014721; IPR000754; IPR020574;	Ribosomal protein S9P family
P62424|RL7A_HUMAN	39	30148.6	P		0		60S ribosomal protein L7a OS=Homo sapiens GN=RPL7A PE=1 SV=2	P62424	RL7A_HUMAN	60S ribosomal protein L7a (PLA-X polypeptide) (Surfeit locus protein 3)	RPL7A SURF-3 SURF3	266			RNA binding; cytosolic large ribosomal subunit; endocrine pancreas development; membrane fraction; polysomal ribosome; ribosome biogenesis; structural constituent of ribosome; translational elongation; translational termination; viral transcription		IPR001921; IPR004038; IPR018492; IPR004037;	Ribosomal protein L7Ae family
P62701|RS4X_HUMAN	75	29807.6	P		0		40S ribosomal protein S4, X isoform OS=Homo sapiens GN=RPS4X PE=1 SV=2	P62701	RS4X_HUMAN	40S ribosomal protein S4, X isoform (SCR10) (Single copy abundant mRNA protein)	RPS4X CCG2 RPS4 SCAR	263	Cytoplasm.	S4 RNA-binding domain (1)	cytosolic small ribosomal subunit; endocrine pancreas development; polysome; positive regulation of cell proliferation; positive regulation of translation; rRNA binding; structural constituent of ribosome; translational elongation; translational termination; viral transcription		IPR005824; IPR000876; IPR013845; IPR013843; IPR018199; IPR002942;	Ribosomal protein S4e family
P62753|RS6_HUMAN	47	28834.5	P		0		40S ribosomal protein S6 OS=Homo sapiens GN=RPS6 PE=1 SV=1	P62753	RS6_HUMAN	40S ribosomal protein S6 (Phosphoprotein NP33)	RPS6 OK/SW-cl.2	249			TOR signaling cascade; cytosolic small ribosomal subunit; endocrine pancreas development; glucose homeostasis; insulin receptor signaling pathway; nucleolus; positive regulation of apoptosis; protein binding; rRNA processing; translational elongation; translational termination; viral transcription		IPR014401; IPR001377; IPR018282;	Ribosomal protein S6e family
P62805|H4_HUMAN	125	11360.9	P		0		Histone H4 OS=Homo sapiens GN=HIST1H4A PE=1 SV=2	P62805	H4_HUMAN	Histone H4	HIST1H4A H4/A H4FA; HIST1H4B H4/I H4FI; HIST1H4C H4/G H4FG; HIST1H4D H4/B H4FB; HIST1H4E H4/J H4FJ; HIST1H4F H4/C H4FC; HIST1H4H H4/H H4FH; HIST1H4I H4/M H4FM; HIST1H4J H4/E H4FE; HIST1H4K H4/D H4FD; HIST1H4L H4/K H4FK; HIST2H4A H4/N H4F2 H4FN HIST2H4; HIST2H4B H4/O H4FO; HIST4H4	103	Nucleus. Chromosome.		CenH3-containing nucleosome assembly at centromere; DNA binding; negative regulation of megakaryocyte differentiation; nucleoplasm; nucleosome; phosphatidylinositol-mediated signaling; protein binding; telomere maintenance		IPR009072; IPR007125; IPR001951; IPR019809;	Histone H4 family
P62899|RL31_HUMAN	64	14454.4	P		0		60S ribosomal protein L31 OS=Homo sapiens GN=RPL31 PE=1 SV=1	P62899	RL31_HUMAN	60S ribosomal protein L31	RPL31	125			RNA binding; cytosolic large ribosomal subunit; endocrine pancreas development; protein binding; structural constituent of ribosome; translational elongation; translational termination; viral transcription		IPR000054; IPR020052;	Ribosomal protein L31e family
P63241|IF5A1_HUMAN	127	17050	P		0		Eukaryotic translation initiation factor 5A-1 OS=Homo sapiens GN=EIF5A PE=1 SV=2	P63241	IF5A1_HUMAN	Eukaryotic translation initiation factor 5A-1 (eIF-5A-1) (eIF-5A1) (Eukaryotic initiation factor 5A isoform 1) (eIF-5A) (Rev-binding factor) (eIF-4D)	EIF5A	154	Cytoplasm. Nucleus. Endoplasmic reticulum membrane; Peripheral membrane protein; Cytoplasmic side. Nucleus â€º nuclear pore complex.		U6 snRNA binding; annulate lamellae; cytosol; endoplasmic reticulum membrane; induction of apoptosis; mRNA export from nucleus; nuclear pore; peptidyl-lysine modification to hypusine; positive regulation of cell proliferation; positive regulation of translational elongation; positive regulation of translational termination; post-translational protein modification; protein N-terminus binding; prot…		IPR005824; IPR012340; IPR016027; IPR019769; IPR001884; IPR020189; IPR014722; IPR008991;	EIF-5A family
Q00610|CLH1_HUMAN	94	193261	P		0		Clathrin heavy chain 1 OS=Homo sapiens GN=CLTC PE=1 SV=5	Q00610	CLH1_HUMAN	Clathrin heavy chain 1 (Clathrin heavy chain on chromosome 17) (CLH-17)	CLTC CLH17 CLTCL2 KIAA0034	1675	Cytoplasmic vesicle membrane; Peripheral membrane protein; Cytoplasmic side. Membrane â€º coated pit; Peripheral membrane protein; Cytoplasmic side. Melanosome.		axon guidance; clathrin coat of coated pit; clathrin coat of trans-Golgi network vesicle; cytosol; epidermal growth factor receptor signaling pathway; intracellular protein transport; melanosome; mitosis; negative regulation of epidermal growth factor receptor signaling pathway; nerve growth factor receptor signaling pathway; post-Golgi vesicle-mediated transport; protein binding; receptor intern…		IPR016024; IPR000547; IPR016025; IPR015348; IPR001473; IPR022365; IPR016341; IPR011990;	Clathrin heavy chain family
Q02543|RL18A_HUMAN	53	21034.5	P		0		60S ribosomal protein L18a OS=Homo sapiens GN=RPL18A PE=1 SV=2	Q02543	RL18A_HUMAN	60S ribosomal protein L18a	RPL18A	176			RNA binding; cytosolic large ribosomal subunit; endocrine pancreas development; protein binding; structural constituent of ribosome; translational elongation; translational termination; viral transcription		IPR021138; IPR023573;	Ribosomal protein L18Ae family
Q02878|RL6_HUMAN	58	32765.2	P		0		60S ribosomal protein L6 OS=Homo sapiens GN=RPL6 PE=1 SV=3	Q02878	RL6_HUMAN	60S ribosomal protein L6 (Neoplasm-related protein C140) (Tax-responsive enhancer element-binding protein 107) (TaxREB107)	RPL6 TXREB1	288			DNA binding; RNA binding; cytosolic large ribosomal subunit; endocrine pancreas development; regulation of transcription, DNA-dependent; structural constituent of ribosome; translational elongation; translational termination; viral transcription		IPR005568; IPR000915; IPR014722;	Ribosomal protein L6e family
Q07954|LRP1_HUMAN	130	523119	P		0		Prolow-density lipoprotein receptor-related protein 1 OS=Homo sapiens GN=LRP1 PE=1 SV=1	Q07954	LRP1_HUMAN	Prolow-density lipoprotein receptor-related protein 1 (LRP-1) (Alpha-2-macroglobulin receptor) (A2MR) (Apolipoprotein E receptor) (APOER) (CD antigen CD91) [Cleaved into: Low-density lipoprotein receptor-related protein 1 85 kDa subunit (LRP-85); Low-density lipoprotein receptor-related protein 1 515 kDa subunit (LRP-515); Low-density lipoprotein receptor-related protein 1 intracellular domain (L…	LRP1 A2MR APR	4544	Cell membrane; Single-pass type I membrane protein. Membrane â€º coated pit. Cell membrane; Peripheral membrane protein; Extracellular side. Membrane â€º coated pit. Cytoplasm. Nucleus.	EGF-like domains (22); LDL-receptor class A domains (31); LDL-receptor class B repeats (34)	apolipoprotein E binding; apoptotic cell clearance; calcium ion binding; coated pit; integral to plasma membrane; lipoprotein particle receptor binding; lipoprotein transporter activity; multicellular organismal development; negative regulation of Wnt receptor signaling pathway; nucleus; positive regulation of cholesterol efflux; protein complex binding; receptor activity; regulation of phospholi…		IPR011042; IPR006210; IPR013032; IPR000152; IPR000742; IPR001881; IPR013091; IPR018097; IPR009030; IPR023415; IPR000033; IPR002172;	LDLR family
Q09666|AHNK_HUMAN	76	629213	P		0		Neuroblast differentiation-associated protein AHNAK OS=Homo sapiens GN=AHNAK PE=1 SV=2	Q09666	AHNK_HUMAN	Neuroblast differentiation-associated protein AHNAK (Desmoyokin)	AHNAK PM227	5890	Nucleus.	PDZ (DHR) domain (1)	nervous system development; nucleus; protein binding		IPR001478;
Q13283|G3BP1_HUMAN	59	52189.6	P		0		Ras GTPase-activating protein-binding protein 1 OS=Homo sapiens GN=G3BP1 PE=1 SV=1	Q13283	G3BP1_HUMAN	Ras GTPase-activating protein-binding protein 1 (G3BP-1) (EC 3.6.4.12) (EC 3.6.4.13) (ATP-dependent DNA helicase VIII) (hDH VIII) (GAP SH3 domain-binding protein 1)	G3BP1 G3BP	466	Cytoplasm. Cytoplasm â€º cytosol. Cell membrane. Nucleus.	NTF2 domain (1); RRM (RNA recognition motif) domain (1)	ATP binding; ATP-dependent DNA helicase activity; ATP-dependent RNA helicase activity; DNA binding; RNA binding; Ras protein signal transduction; cytosol; endonuclease activity; nucleus; plasma membrane; protein binding; transport		IPR002075; IPR018222; IPR012677; IPR000504;
Q13547|HDAC1_HUMAN	49	55638.4	P		0		Histone deacetylase 1 OS=Homo sapiens GN=HDAC1 PE=1 SV=1	Q13547	HDAC1_HUMAN	Histone deacetylase 1 (HD1) (EC 3.5.1.98)	HDAC1 RPD3L1	482	Nucleus.		NAD-dependent histone deacetylase activity (H3-K14 specific); NAD-dependent histone deacetylase activity (H3-K9 specific); NAD-dependent histone deacetylase activity (H4-K16 specific); NuRD complex; Sin3 complex; anti-apoptosis; blood coagulation; chromatin remodeling; cytosol; embryonic digit morphogenesis; epidermal cell differentiation; eyelid development in camera-type eye; fungiform papilla …		IPR000286; IPR003084;	Histone deacetylase family, HD type 1 subfamily
Q13765|NACA_HUMAN	58	23370.2	P		0		Nascent polypeptide-associated complex subunit alpha OS=Homo sapiens GN=NACA PE=1 SV=1	Q13765	NACA_HUMAN	Nascent polypeptide-associated complex subunit alpha (NAC-alpha) (Alpha-NAC) (allergen Hom s 2)	NACA HSD48	215	Cytoplasm. Nucleus.	NAC-A/B (NAC-alpha/beta) domain (1); UBA domain (1)	DNA binding; interspecies interaction between organisms; nascent polypeptide-associated complex; nucleus; protein transport; translation		IPR002715; IPR016641;	NAC-alpha family
Q14240|IF4A2_HUMAN	73	46601.4	P		0		Eukaryotic initiation factor 4A-II OS=Homo sapiens GN=EIF4A2 PE=1 SV=2	Q14240	IF4A2_HUMAN	Eukaryotic initiation factor 4A-II (eIF-4A-II) (eIF4A-II) (EC 3.6.4.13) (ATP-dependent RNA helicase eIF4A-2)	EIF4A2 DDX2B EIF4F	407		Helicase ATP-binding domain (1); Helicase C-terminal domain (1)	ATP binding; ATP-dependent helicase activity; cytosol; eukaryotic translation initiation factor 4F complex; interspecies interaction between organisms; nuclear-transcribed mRNA poly(A) tail shortening; protein binding; regulation of translational initiation; translation initiation factor activity		IPR014001; IPR011545; IPR001650; IPR000629; IPR014014;	DEAD box helicase family, eIF4A subfamily
Q14764|MVP_HUMAN	164	99551.5	P		0		Major vault protein OS=Homo sapiens GN=MVP PE=1 SV=4	Q14764	MVP_HUMAN	Major vault protein (MVP) (Lung resistance-related protein)	MVP LRP	893	Cytoplasm. Nucleus â€º nuclear pore complex.	MVP (vault) repeats (9)	cytoplasm; mRNA transport; nuclear pore; protein binding; protein transport; response to drug; ribonucleoprotein complex; transmembrane transport		IPR021870; IPR002499;
Q15365|PCBP1_HUMAN	82	37987.6	P		0		Poly(rC)-binding protein 1 OS=Homo sapiens GN=PCBP1 PE=1 SV=2	Q15365	PCBP1_HUMAN	Poly(rC)-binding protein 1 (Alpha-CP1) (Heterogeneous nuclear ribonucleoprotein E1) (hnRNP E1) (Nucleic acid-binding protein SUB2.3)	PCBP1	356	Nucleus. Cytoplasm.	KH domains (3)	RNA binding; cytoplasm; nuclear mRNA splicing, via spliceosome; nucleoplasm; protein binding; ribonucleoprotein complex; single-stranded DNA binding		IPR004087; IPR004088; IPR018111;
Q16658|FSCN1_HUMAN	61	55123.8	P		0		Fascin OS=Homo sapiens GN=FSCN1 PE=1 SV=3	Q16658	FSCN1_HUMAN	Fascin (55 kDa actin-bundling protein) (Singed-like protein) (p55)	FSCN1 FAN1 HSN SNL	493	Cytoplasm â€º cytoskeleton. Cell projection â€º filopodium. Cell projection â€º invadopodium.		actin filament binding; actin filament bundle assembly; cell junction; cell migration; cell proliferation; cytoplasm; drug binding; filopodium; invadopodium; protein binding, bridging; stress fiber		IPR008999; IPR022768;	Fascin family
Q32P28|P3H1_HUMAN	52	84196.9	P		0		Prolyl 3-hydroxylase 1 OS=Homo sapiens GN=LEPRE1 PE=1 SV=2	Q32P28	P3H1_HUMAN	Prolyl 3-hydroxylase 1 (EC 1.14.11.7) (Growth suppressor 1) (Leucine- and proline-enriched proteoglycan 1) (Leprecan-1)	LEPRE1 GROS1 P3H1 PSEC0109	736	Endoplasmic reticulum. Secreted â€º extracellular space â€º extracellular matrix.	Fe2OG dioxygenase domain (1); TPR repeats (4)	L-ascorbic acid binding; endoplasmic reticulum; iron ion binding; negative regulation of cell proliferation; oxidation-reduction process; oxidoreductase activity, acting on single donors with incorporation of molecular oxygen, incorporation of two atoms of oxygen; procollagen-proline 3-dioxygenase activity; proteinaceous extracellular matrix		IPR005123; IPR006620; IPR011990;	Leprecan family
Q3ZCM7|TBB8_HUMAN	115	50257.6	P		0		Tubulin beta-8 chain OS=Homo sapiens GN=TUBB8 PE=1 SV=2	Q3ZCM7	TBB8_HUMAN	Tubulin beta-8 chain	TUBB8	444	Cytoplasm â€º cytoskeleton.		GTP binding; GTPase activity; cytoplasm; microtubule; microtubule-based movement; protein polymerization; structural molecule activity		IPR013838; IPR002453; IPR008280; IPR000217; IPR018316; IPR023123; IPR017975; IPR003008;	Tubulin family
Q53GG5|PDLI3_HUMAN	49	39835.2	P		0		PDZ and LIM domain protein 3 OS=Homo sapiens GN=PDLIM3 PE=2 SV=1	Q53GG5	PDLI3_HUMAN	PDZ and LIM domain protein 3 (Actinin-associated LIM protein) (Alpha-actinin-2-associated LIM protein)	PDLIM3 ALP	364	Cytoplasm â€º myofibril â€º sarcomere â€º Z line.	LIM zinc-binding domain (1); PDZ (DHR) domain (1)	Z disc; zinc ion binding		IPR001478; IPR006643; IPR001781;
Q562R1|ACTBL_HUMAN	96	42318.6	P		0		Beta-actin-like protein 2 OS=Homo sapiens GN=ACTBL2 PE=1 SV=2	Q562R1	ACTBL_HUMAN	Beta-actin-like protein 2 (Kappa-actin)	ACTBL2	376	Cytoplasm â€º cytoskeleton.		ATP binding; cytoplasm; cytoskeleton		IPR004000; IPR020902; IPR004001;	Actin family
Q5VTE0|EF1A3_HUMAN	109	50495.8	P		0		Putative elongation factor 1-alpha-like 3 OS=Homo sapiens GN=EEF1AL3 PE=5 SV=1	Q5VTE0	EF1A3_HUMAN	Putative elongation factor 1-alpha-like 3 (EF-1-alpha-like 3) (Eukaryotic elongation factor 1 A-like 3) (eEF1A-like 3) (Eukaryotic translation elongation factor 1 alpha-1 pseudogene 5)	EEF1A1P5 EEF1AL3	462	Cytoplasm.		GTP binding; GTPase activity; cytoplasm; translation elongation factor activity		IPR000795; IPR009001; IPR004539; IPR004161; IPR004160; IPR009000;	GTP-binding elongation factor family, EF-Tu/EF-1A subfamily
Q6QNY0|BL1S3_HUMAN	44	21357.4	P		0		Biogenesis of lysosome-related organelles complex 1 subunit 3 OS=Homo sapiens GN=BLOC1S3 PE=1 SV=1	Q6QNY0	BL1S3_HUMAN	Biogenesis of lysosome-related organelles complex 1 subunit 3 (BLOC-1 subunit 3)	BLOC1S3 BLOS3	202	Cytoplasm.		BLOC-1 complex; cellular membrane organization; eye development; identical protein binding; melanosome organization; platelet activation; platelet dense granule organization; post-Golgi vesicle-mediated transport		IPR017245;	BLOC1S3 family
Q8NHP8|PLBL2_HUMAN	47	65886.7	P		0		Putative phospholipase B-like 2 OS=Homo sapiens GN=PLBD2 PE=1 SV=2	Q8NHP8	PLBL2_HUMAN	Putative phospholipase B-like 2 (EC 3.1.1.-) (76 kDa protein) (p76) (LAMA-like protein 2) (Lamina ancestor homolog 2) (Phospholipase B domain-containing protein 2) [Cleaved into: Putative phospholipase B-like 2 32 kDa form; Putative phospholipase B-like 2 45 kDa form]	PLBD2	589	Lysosome lumen.		hydrolase activity; lipid catabolic process; lysosomal lumen		IPR007000;	Phospholipase B-like family
Q8WZ42|TITIN_HUMAN	172	3.84312e+06	P		0		Titin OS=Homo sapiens GN=TTN PE=1 SV=2	Q8WZ42	TITIN_HUMAN	Titin (EC 2.7.11.1) (Connectin) (Rhabdomyosarcoma antigen MU-RMS-40.14)	TTN	34350	Cytoplasm. Nucleus.	Fibronectin type-III domains (132); Ig-like (immunoglobulin-like) domains (152); Kelch repeats (19); Protein kinase domain (1); RCC1 repeats (17); TPR repeats (14); WD repeats (15)	ATP binding; M band; Z disc; actin filament binding; alpha-actinin binding; calcium ion binding; calmodulin binding; cardiac muscle fiber development; cardiac muscle tissue morphogenesis; cardiac myofibril assembly; condensed nuclear chromosome; cytosol; extracellular region; identical protein binding; mitotic chromosome condensation; muscle filament sliding; nucleic acid binding; platelet activa…		IPR022682; IPR008957; IPR003961; IPR007110; IPR013783; IPR013098; IPR003599; IPR003598; IPR011009; IPR004168; IPR000719; IPR012337; IPR017442; IPR002290; IPR015129; IPR008266;	Protein kinase superfamily, CAMK Ser/Thr protein kinase family
Q96FQ6|S10AG_HUMAN	54	11851.5	P		0		Protein S100-A16 OS=Homo sapiens GN=S100A16 PE=1 SV=1	Q96FQ6	S10AG_HUMAN	Protein S100-A16 (Aging-associated gene 13 protein) (Protein S100-F) (S100 calcium-binding protein A16)	S100A16 S100F AAG13	103	Nucleus â€º nucleolus. Cytoplasm.	EF-hand domains (2)	calcium ion binding; cytosol; nucleolus; protein homodimerization activity		IPR011992; IPR018247; IPR018249; IPR001751; IPR013787;	S-100 family
Q9BVA1|TBB2B_HUMAN	177	50377.6	P		0		Tubulin beta-2B chain OS=Homo sapiens GN=TUBB2B PE=1 SV=1	Q9BVA1	TBB2B_HUMAN	Tubulin beta-2B chain	TUBB2B	445	Cytoplasm â€º cytoskeleton.		'de novo' posttranslational protein folding; GTP binding; GTPase activity; cytoplasm; microtubule; microtubule-based movement; neuron migration; protein polymerization; structural molecule activity		IPR013838; IPR002453; IPR008280; IPR000217; IPR018316; IPR023123; IPR017975; IPR003008;	Tubulin family
Q9NQW1|SC31B_HUMAN	38	129984	P		0		Protein transport protein Sec31B OS=Homo sapiens GN=SEC31B PE=1 SV=1	Q9NQW1	SC31B_HUMAN	Protein transport protein Sec31B (SEC31-like protein 2) (SEC31-related protein B) (SEC31B-1)	SEC31B SEC31L2	1179	Cytoplasm. Cytoplasmic vesicle â€º COPII-coated vesicle membrane; Peripheral membrane protein; Cytoplasmic side. Endoplasmic reticulum membrane; Peripheral membrane protein.	WD repeats (7)	ER to Golgi transport vesicle membrane; endoplasmic reticulum membrane; protein transport; vesicle-mediated transport		IPR015943; IPR001680; IPR011046; IPR019782; IPR019775; IPR017986; IPR019781;	WD repeat SEC31 family
Q9NZN4|EHD2_HUMAN	64	61294.3	P		0		EH domain-containing protein 2 OS=Homo sapiens GN=EHD2 PE=1 SV=2	Q9NZN4	EHD2_HUMAN	EH domain-containing protein 2 (PAST homolog 2)	EHD2 PAST2	543	Cell membrane; Peripheral membrane protein; Cytoplasmic side. Endosome membrane; Peripheral membrane protein.	EF-hand domain (1); EH domain (1)	ATP binding; GTP binding; GTPase activity; blood coagulation; calcium ion binding; endocytic recycling; nucleic acid binding; nucleus; plasma membrane; recycling endosome membrane		IPR001401; IPR011992; IPR018247; IPR018249; IPR000261;
Q9P2R7|SUCB1_HUMAN	45	50627.8	P		0		Succinyl-CoA ligase [ADP-forming] subunit beta, mitochondrial OS=Homo sapiens GN=SUCLA2 PE=1 SV=3	Q9P2R7	SUCB1_HUMAN	Succinyl-CoA ligase [ADP-forming] subunit beta, mitochondrial (EC 6.2.1.5) (ATP-specific succinyl-CoA synthetase subunit beta) (Renal carcinoma antigen NY-REN-39) (Succinyl-CoA synthetase beta-A chain) (SCS-betaA)	SUCLA2	463	Mitochondrion.	ATP-grasp domain (1)	ATP binding; mitochondrial matrix; protein binding; succinate-CoA ligase (ADP-forming) activity; succinyl-CoA pathway; tricarboxylic acid cycle	Carbohydrate metabolism; tricarboxylic acid cycle; succinate from succinyl-CoA (ligase route): step 1/1.	IPR011761; IPR013650; IPR013815; IPR013816; IPR005811; IPR017866; IPR005809; IPR016102;	Succinate/malate CoA ligase beta subunit family
Q9Y281|COF2_HUMAN	40	18839.4	P		0		Cofilin-2 OS=Homo sapiens GN=CFL2 PE=1 SV=1	Q9Y281	COF2_HUMAN	Cofilin-2 (Cofilin, muscle isoform)	CFL2	166	Nucleus matrix. Cytoplasm â€º cytoskeleton.	ADF-H domain (1)	actin binding; cytoplasm; cytoskeleton; nuclear matrix		IPR002108; IPR017904;	Actin-binding proteins ADF family
P06732|KCRM_HUMAN	53	43302.5	0.103774		1		Creatine kinase M-type OS=Homo sapiens GN=CKM PE=1 SV=2	P06732	KCRM_HUMAN	Creatine kinase M-type (EC 2.7.3.2) (Creatine kinase M chain) (M-CK)	CKM CKMM	381	Cytoplasm.	Phosphagen kinase C-terminal domain (1); Phosphagen kinase N-terminal domain (1)	ATP binding; creatine kinase activity; creatine metabolic process; cytosol		IPR000749; IPR022414; IPR022415; IPR022413; IPR014746;	ATP:guanido phosphotransferase family
Q9UKX2|MYH2_HUMAN	80	223933	0.295038		1		Myosin-2 OS=Homo sapiens GN=MYH2 PE=1 SV=1	Q9UKX2	MYH2_HUMAN	Myosin-2 (Myosin heavy chain 2) (Myosin heavy chain 2a) (MyHC-2a) (Myosin heavy chain IIa) (MyHC-IIa) (Myosin heavy chain, skeletal muscle, adult 2)	MYH2 MYHSA2	1941	Cytoplasm â€º myofibril.	IQ domain (1); Myosin head-like domain (1)	ATP binding; actin binding; calmodulin binding; microfilament motor activity; muscle filament sliding; muscle myosin complex; myosin filament; sarcomere; structural constituent of muscle		IPR000048; IPR015650; IPR001609; IPR004009; IPR002928;
P50213|IDH3A_HUMAN	62	40022.7	0.31838		1		Isocitrate dehydrogenase [NAD] subunit alpha, mitochondrial OS=Homo sapiens GN=IDH3A PE=1 SV=1	P50213	IDH3A_HUMAN	Isocitrate dehydrogenase [NAD] subunit alpha, mitochondrial (EC 1.1.1.41) (Isocitric dehydrogenase subunit alpha) (NAD(+)-specific ICDH subunit alpha)	IDH3A	366	Mitochondrion.		NAD binding; carbohydrate metabolic process; isocitrate dehydrogenase (NAD+) activity; magnesium ion binding; mitochondrial matrix; tricarboxylic acid cycle		IPR019818; IPR001804; IPR004434;	Isocitrate and isopropylmalate dehydrogenases family
Q9UHQ9|NB5R1_HUMAN	151	34244.8	0.401586	1.19735	2		NADH-cytochrome b5 reductase 1 OS=Homo sapiens GN=CYB5R1 PE=1 SV=1	Q9UHQ9	NB5R1_HUMAN	NADH-cytochrome b5 reductase 1 (b5R.1) (EC 1.6.2.2) (Humb5R2) (NAD(P)H:quinone oxidoreductase type 3 polypeptide A2)	CYB5R1 NQO3A2 UNQ3049/PRO9865	305	Membrane; Single-pass membrane protein.	FAD-binding FR-type domain (1)	cytochrome-b5 reductase activity; integral to membrane; oxidation-reduction process; sterol biosynthetic process		IPR017927; IPR001709; IPR001834; IPR008333; IPR001433; IPR017938;	Flavoprotein pyridine nucleotide cytochrome reductase family
P40123|CAP2_HUMAN	79	53076.4	0.415816		1		Adenylyl cyclase-associated protein 2 OS=Homo sapiens GN=CAP2 PE=1 SV=1	P40123	CAP2_HUMAN	Adenylyl cyclase-associated protein 2 (CAP 2)	CAP2	477	Cell membrane; Peripheral membrane protein.	C-CAP/cofactor C-like domain (1)	actin binding; activation of adenylate cyclase activity; axon guidance; cytoskeleton organization; establishment or maintenance of cell polarity; plasma membrane; signal transduction		IPR001837; IPR013912; IPR013992; IPR017901; IPR016098; IPR018106; IPR006599;	CAP family
Q71U36|TBA1A_HUMAN	178	50788.4	0.45883		1		Tubulin alpha-1A chain OS=Homo sapiens GN=TUBA1A PE=1 SV=1	Q71U36	TBA1A_HUMAN	Tubulin alpha-1A chain (Alpha-tubulin 3) (Tubulin B-alpha-1) (Tubulin alpha-3 chain)	TUBA1A TUBA3	451	Cytoplasm â€º cytoskeleton.		'de novo' posttranslational protein folding; G2/M transition of mitotic cell cycle; GTP binding; GTPase activity; cytosol; microtubule; microtubule-based movement; protein polymerization; structural molecule activity		IPR002452; IPR008280; IPR000217; IPR018316; IPR023123; IPR017975; IPR003008;	Tubulin family
P05556|ITB1_HUMAN	58	91664.8	0.463721		1		Integrin beta-1 OS=Homo sapiens GN=ITGB1 PE=1 SV=2	P05556	ITB1_HUMAN	Integrin beta-1 (Fibronectin receptor subunit beta) (VLA-4 subunit beta) (CD antigen CD29)	ITGB1 FNRB MDF2 MSK12	798	Cell membrane; Single-pass type I membrane protein. Melanosome. Cleavage furrow.	VWFA domain (1)	B cell differentiation; axon guidance; blood coagulation; cell junction assembly; cell surface; cell-cell adhesion mediated by integrin; cell-matrix adhesion; cellular defense response; cleavage furrow; focal adhesion; homophilic cell adhesion; identical protein binding; integrin complex; integrin-mediated signaling pathway; interspecies interaction between organisms; leukocyte cell-cell adhesion…		IPR013111; IPR015812; IPR014836; IPR002369; IPR012896; IPR003659; IPR016201; IPR002035;	Integrin beta chain family
P40939|ECHA_HUMAN	120	83688.6	0.488763		1		Trifunctional enzyme subunit alpha, mitochondrial OS=Homo sapiens GN=HADHA PE=1 SV=2	P40939	ECHA_HUMAN	Trifunctional enzyme subunit alpha, mitochondrial (78 kDa gastrin-binding protein) (TP-alpha) [Includes: Long-chain enoyl-CoA hydratase (EC 4.2.1.17); Long chain 3-hydroxyacyl-CoA dehydrogenase (EC 1.1.1.211)]	HADHA HADH	763	Mitochondrion.		3-hydroxyacyl-CoA dehydrogenase activity; acetyl-CoA C-acetyltransferase activity; coenzyme binding; enoyl-CoA hydratase activity; fatty acid beta-oxidation; fatty acid beta-oxidation multienzyme complex; long-chain-3-hydroxyacyl-CoA dehydrogenase activity; mitochondrial nucleoid; nucleolus; protein binding	Lipid metabolism; fatty acid beta-oxidation.	IPR006180; IPR006176; IPR006108; IPR008927; IPR001753; IPR013328; IPR018376; IPR012803; IPR016040;	Enoyl-CoA hydratase/isomerase family; 3-hydroxyacyl-CoA dehydrogenase family
P31040|DHSA_HUMAN	61	73672.2	0.493084		1		Succinate dehydrogenase [ubiquinone] flavoprotein subunit, mitochondrial OS=Homo sapiens GN=SDHA PE=1 SV=2	P31040	DHSA_HUMAN	Succinate dehydrogenase [ubiquinone] flavoprotein subunit, mitochondrial (EC 1.3.5.1) (Flavoprotein subunit of complex II) (Fp)	SDHA SDH2 SDHF	664	Mitochondrion inner membrane; Peripheral membrane protein; Matrix side.		electron carrier activity; flavin adenine dinucleotide binding; mitochondrial respiratory chain complex II; nervous system development; protein binding; respiratory electron transport chain; succinate dehydrogenase (ubiquinone) activity; succinate metabolic process; transport; tricarboxylic acid cycle	Carbohydrate metabolism; tricarboxylic acid cycle; fumarate from succinate (eukaryal route): step 1/1.	IPR003953; IPR003952; IPR015939; IPR004112; IPR011281; IPR014006;	FAD-dependent oxidoreductase 2 family, FRD/SDH subfamily
P48735|IDHP_HUMAN	76	51333.5	0.539906		1		Isocitrate dehydrogenase [NADP], mitochondrial OS=Homo sapiens GN=IDH2 PE=1 SV=2	P48735	IDHP_HUMAN	Isocitrate dehydrogenase [NADP], mitochondrial (IDH) (EC 1.1.1.42) (ICD-M) (IDP) (NADP(+)-specific ICDH) (Oxalosuccinate decarboxylase)	IDH2	452	Mitochondrion.		2-oxoglutarate metabolic process; NAD binding; glyoxylate cycle; isocitrate dehydrogenase (NADP+) activity; isocitrate metabolic process; magnesium ion binding; mitochondrial matrix; tricarboxylic acid cycle		IPR019818; IPR001804; IPR004790;	Isocitrate and isopropylmalate dehydrogenases family
P19367|HXK1_HUMAN	50	103561	0.555762		1		Hexokinase-1 OS=Homo sapiens GN=HK1 PE=1 SV=3	P19367	HXK1_HUMAN	Hexokinase-1 (EC 2.7.1.1) (Brain form hexokinase) (Hexokinase type I) (HK I)	HK1	917	Mitochondrion outer membrane.		ATP binding; cytosol; glucokinase activity; glucose transport; glycolysis; mitochondrial outer membrane; nucleus; transmembrane transport	Carbohydrate metabolism; hexose metabolism.	IPR001312; IPR022673; IPR019807; IPR022672;	Hexokinase family
P49748|ACADV_HUMAN	95	70745.1	0.629434		1		Very long-chain specific acyl-CoA dehydrogenase, mitochondrial OS=Homo sapiens GN=ACADVL PE=1 SV=1	P49748	ACADV_HUMAN	Very long-chain specific acyl-CoA dehydrogenase, mitochondrial (VLCAD) (EC 1.3.99.-)	ACADVL VLCAD	655	Mitochondrion inner membrane.		energy derivation by oxidation of organic compounds; fatty acid beta-oxidation using acyl-CoA dehydrogenase; long-chain-acyl-CoA dehydrogenase activity; mitochondrial inner membrane; mitochondrial nucleoid; negative regulation of fatty acid biosynthetic process; negative regulation of fatty acid oxidation; regulation of cholesterol metabolic process; temperature homeostasis	Lipid metabolism; mitochondrial fatty acid beta-oxidation.	IPR006089; IPR006092; IPR006090; IPR006091; IPR009075; IPR013786; IPR009100;	Acyl-CoA dehydrogenase family
P13535|MYH8_HUMAN	113	223594	0.653099	1.29125	2		Myosin-8 OS=Homo sapiens GN=MYH8 PE=1 SV=3	P13535	MYH8_HUMAN	Myosin-8 (Myosin heavy chain 8) (Myosin heavy chain, skeletal muscle, perinatal) (MyHC-perinatal)	MYH8	1937	Cytoplasm â€º myofibril.	IQ domain (1); Myosin head-like domain (1)	ATP binding; actin binding; calmodulin binding; cytosol; motor activity; muscle filament sliding; muscle myosin complex; myofibril; myosin filament; structural constituent of muscle		IPR000048; IPR015650; IPR001609; IPR004009; IPR002928;
P61313|RL15_HUMAN	215	24245.6	0.65778	1.23122	2		60S ribosomal protein L15 OS=Homo sapiens GN=RPL15 PE=1 SV=2	P61313	RL15_HUMAN	60S ribosomal protein L15	RPL15 EC45 TCBAP0781	204			RNA binding; cytosol; endocrine pancreas development; ribosome; structural constituent of ribosome; translational elongation; translational termination; viral transcription		IPR000439; IPR020925; IPR012678;	Ribosomal protein L15e family
P09651|ROA1_HUMAN	64	38837.6	0.670106		1		Heterogeneous nuclear ribonucleoprotein A1 OS=Homo sapiens GN=HNRNPA1 PE=1 SV=5	P09651	ROA1_HUMAN	Heterogeneous nuclear ribonucleoprotein A1 (hnRNP A1) (Helix-destabilizing protein) (Single-strand RNA-binding protein) (hnRNP core protein A1)	HNRNPA1 HNRPA1	372	Nucleus. Cytoplasm.	RRM (RNA recognition motif) domains (2)	RNA export from nucleus; catalytic step 2 spliceosome; cytoplasm; heterogeneous nuclear ribonucleoprotein complex; interspecies interaction between organisms; mRNA transport; nuclear import; nuclear mRNA splicing, via spliceosome; nucleolus; nucleoplasm; nucleotide binding; protein binding; single-stranded DNA binding; single-stranded RNA binding		IPR012677; IPR000504;
Q9P0L0|VAPA_HUMAN	99	28103.8	0.682211		1		Vesicle-associated membrane protein-associated protein A OS=Homo sapiens GN=VAPA PE=1 SV=3	Q9P0L0	VAPA_HUMAN	Vesicle-associated membrane protein-associated protein A (VAMP-A) (VAMP-associated protein A) (VAP-A) (33 kDa VAMP-associated protein) (VAP-33)	VAPA VAP33	249	Cell membrane; Single-pass type IV membrane protein. Endomembrane system; Single-pass type IV membrane protein.	MSP domain (1)	cellular membrane fusion; endoplasmic reticulum membrane; integral to membrane; plasma membrane; positive regulation of I-kappaB kinase/NF-kappaB cascade; protein heterodimerization activity; signal transducer activity; sphingolipid metabolic process; structural molecule activity; vesicle		IPR000535; IPR008962; IPR016763;	VAMP-associated protein (VAP) (TC 9.B.17) family
P05141|ADT2_HUMAN	178	33102.8	0.715447		1		ADP/ATP translocase 2 OS=Homo sapiens GN=SLC25A5 PE=1 SV=6	P05141	ADT2_HUMAN	ADP/ATP translocase 2 (ADP,ATP carrier protein 2) (ADP,ATP carrier protein, fibroblast isoform) (Adenine nucleotide translocator 2) (ANT 2) (Solute carrier family 25 member 5)	SLC25A5 ANT2	298	Mitochondrion inner membrane; Multi-pass membrane protein.	Solcar repeats (3)	MMXD complex; adenine transmembrane transporter activity; chromosome segregation; energy reserve metabolic process; integral to plasma membrane; interspecies interaction between organisms; mitochondrial inner membrane; mitochondrial nucleoid; protein binding; regulation of insulin secretion; viral reproduction		IPR002113; IPR002067; IPR018108; IPR023395;	Mitochondrial carrier family
P61978|HNRPK_HUMAN	112	51230	0.722635		1		Heterogeneous nuclear ribonucleoprotein K OS=Homo sapiens GN=HNRNPK PE=1 SV=1	P61978	HNRPK_HUMAN	Heterogeneous nuclear ribonucleoprotein K (hnRNP K) (Transformation up-regulated nuclear protein) (TUNP)	HNRNPK HNRPK	463	Cytoplasm. Nucleus â€º nucleoplasm.	KH domains (3)	DNA binding; RNA binding; catalytic step 2 spliceosome; cytoplasm; heterogeneous nuclear ribonucleoprotein complex; interspecies interaction between organisms; nuclear mRNA splicing, via spliceosome; nucleoplasm; protein binding; signal transduction		IPR004087; IPR004088; IPR018111; IPR012987;
Q01995|TAGL_HUMAN	81	22654	0.727934		1		Transgelin OS=Homo sapiens GN=TAGLN PE=1 SV=4	Q01995	TAGL_HUMAN	Transgelin (22 kDa actin-binding protein) (Protein WS3-10) (Smooth muscle protein 22-alpha) (SM22-alpha)	TAGLN SM22 WS3-10	201	Cytoplasm.	Calponin-like repeat (1); CH (calponin-homology) domain (1)	actin binding; cytoplasm; muscle organ development		IPR000557; IPR001715; IPR003096; IPR001061;	Calponin family
P08133|ANXA6_HUMAN	116	76168.2	0.730583		1		Annexin A6 OS=Homo sapiens GN=ANXA6 PE=1 SV=3	P08133	ANXA6_HUMAN	Annexin A6 (67 kDa calelectrin) (Annexin VI) (Annexin-6) (Calphobindin-II) (CPB-II) (Chromobindin-20) (Lipocortin VI) (Protein III) (p68) (p70)	ANXA6 ANX6	673	Cytoplasm. Melanosome.	Annexin repeats (8)	calcium ion binding; calcium-dependent phospholipid binding; melanosome; protein binding		IPR001464; IPR018502; IPR018252; IPR002393;	Annexin family
Q14315|FLNC_HUMAN	725	293407	0.738513	1.17793	6	*	Filamin-C OS=Homo sapiens GN=FLNC PE=1 SV=3	Q14315	FLNC_HUMAN	Filamin-C (FLN-C) (FLNc) (ABP-280-like protein) (ABP-L) (Actin-binding-like protein) (Filamin-2) (Gamma-filamin)	FLNC ABPL FLN2	2725	Cytoplasm. Membrane; Peripheral membrane protein. Cytoplasm â€º cytoskeleton. Cytoplasm â€º myofibril â€º sarcomere â€º Z line.	Actin-binding domain (1); CH (calponin-homology) domains (2); Filamin repeats (24)	Z disc; actin binding; cell junction assembly; cytoskeleton; cytosol; plasma membrane		IPR001589; IPR001715; IPR001298; IPR017868; IPR003961; IPR013783; IPR014756;	Filamin family
P68133|ACTS_HUMAN	351	42366.5	0.741919		1		Actin, alpha skeletal muscle OS=Homo sapiens GN=ACTA1 PE=1 SV=1	P68133	ACTS_HUMAN	Actin, alpha skeletal muscle (Alpha-actin-1)	ACTA1 ACTA	377	Cytoplasm â€º cytoskeleton.		ADP binding; ATP binding; actin filament; cytosol; muscle filament sliding; myosin binding; skeletal muscle fiber development; skeletal muscle thin filament assembly; stress fiber; striated muscle thin filament; structural constituent of cytoskeleton		IPR004000; IPR020902; IPR004001;	Actin family
Q15149|PLEC1_HUMAN	485	533462	0.764676	1.18557	4		Plectin-1 OS=Homo sapiens GN=PLEC1 PE=1 SV=3	Q15149	PLEC_HUMAN	Plectin (PCN) (PLTN) (Hemidesmosomal protein 1) (HD1) (Plectin-1)	PLEC PLEC1	4684	Cytoplasm â€º cytoskeleton.	Actin-binding domain (1); CH (calponin-homology) domains (2); Plectin repeats (33); Spectrin repeats (4)	actin binding; cellular component disassembly involved in apoptosis; cytosol; focal adhesion; hemidesmosome assembly; intermediate filament cytoskeleton; structural constituent of muscle		IPR001589; IPR001715; IPR001101; IPR005326; IPR018159;	Plakin or cytolinker family
P06396|GELS_HUMAN	153	86043.8	0.773684		1		Gelsolin OS=Homo sapiens GN=GSN PE=1 SV=1	P06396	GELS_HUMAN	Gelsolin (AGEL) (Actin-depolymerizing factor) (ADF) (Brevin)	GSN	782	Cytoplasm â€º cytoskeleton. Secreted.	Gelsolin-like repeats (6)	actin binding; actin cytoskeleton; actin filament polymerization; actin filament severing; barbed-end actin filament capping; calcium ion binding; cellular component disassembly involved in apoptosis; cilium morphogenesis; cytosol; extracellular region; protein binding		IPR007122; IPR007123;	Villin/gelsolin family
Q13813|SPTA2_HUMAN	171	285163	0.78227	1.43737	3		Spectrin alpha chain, brain OS=Homo sapiens GN=SPTAN1 PE=1 SV=3	Q13813	SPTA2_HUMAN	Spectrin alpha chain, brain (Alpha-II spectrin) (Fodrin alpha chain) (Spectrin, non-erythroid alpha chain)	SPTAN1 SPTA2	2472	Cytoplasm â€º cytoskeleton. Cytoplasm â€º cell cortex.	EF-hand domains (3); SH3 domain (1); Spectrin repeats (23)	actin binding; actin filament capping; axon guidance; calcium ion binding; calmodulin binding; cellular component disassembly involved in apoptosis; cytosol; intracellular membrane-bounded organelle; membrane fraction; microtubule cytoskeleton; spectrin; structural constituent of cytoskeleton		IPR018248; IPR011992; IPR014837; IPR018247; IPR018249; IPR002048; IPR001452; IPR018159; IPR013315; IPR002017;	Spectrin family
P61247|RS3A_HUMAN	72	30154.3	0.782854		1		40S ribosomal protein S3a OS=Homo sapiens GN=RPS3A PE=1 SV=2	P61247	RS3A_HUMAN	40S ribosomal protein S3a (v-fos transformation effector protein) (Fte-1)	RPS3A FTE1 MFTL	264	Cytoplasm. Nucleus.		RNA binding; cell differentiation; cytosolic small ribosomal subunit; endocrine pancreas development; induction of apoptosis; nucleolus; protein binding; structural constituent of ribosome; translational elongation; translational initiation; translational termination; viral transcription		IPR001593; IPR018281;	Ribosomal protein S3Ae family
P04632|CPNS1_HUMAN	107	28469.3	0.785593		1		Calpain small subunit 1 OS=Homo sapiens GN=CAPNS1 PE=1 SV=1	P04632	CPNS1_HUMAN	Calpain small subunit 1 (CSS1) (Calcium-activated neutral proteinase small subunit) (CANP small subunit) (Calcium-dependent protease small subunit) (CDPS) (Calcium-dependent protease small subunit 1) (Calpain regulatory subunit)	CAPNS1 CAPN4 CAPNS	268	Cytoplasm. Cell membrane.	EF-hand domains (5)	calcium ion binding; calcium-dependent cysteine-type endopeptidase activity; cytoplasm; plasma membrane; positive regulation of cell proliferation		IPR011992; IPR018247; IPR018249; IPR002048;
P62277|RS13_HUMAN	53	17212.2	0.81558		1		40S ribosomal protein S13 OS=Homo sapiens GN=RPS13 PE=1 SV=2	P62277	RS13_HUMAN	40S ribosomal protein S13	RPS13	151			cytosolic small ribosomal subunit; endocrine pancreas development; mRNA binding; negative regulation of RNA splicing; nucleolus; protein binding; structural constituent of ribosome; translational elongation; translational termination; viral transcription		IPR012606; IPR000589; IPR023029; IPR009068;	Ribosomal protein S15P family
Q99613|EIF3C_HUMAN	58	105962	0.821787		1		Eukaryotic translation initiation factor 3 subunit C OS=Homo sapiens GN=EIF3C PE=1 SV=1	Q99613	EIF3C_HUMAN	Eukaryotic translation initiation factor 3 subunit C (eIF3c) (Eukaryotic translation initiation factor 3 subunit 8) (eIF3 p110)	EIF3C EIF3S8; EIF3CL	913	Cytoplasm.	PCI domain (1)	cytosol; eukaryotic translation initiation factor 3 complex; protein binding; translation initiation factor activity		IPR008905; IPR000717; IPR011991;	EIF-3 subunit C family
Q01082|SPTB2_HUMAN	65	275237	0.824216		1		Spectrin beta chain, brain 1 OS=Homo sapiens GN=SPTBN1 PE=1 SV=2	Q01082	SPTB2_HUMAN	Spectrin beta chain, brain 1 (Beta-II spectrin) (Fodrin beta chain) (Spectrin, non-erythroid beta chain 1)	SPTBN1 SPTB2	2364	Cytoplasm â€º cytoskeleton. Cytoplasm â€º myofibril â€º sarcomere â€º M line. Cell membrane; Peripheral membrane protein; Cytoplasmic side.	CH (calponin-homology) domains (2); PH domain (1); Spectrin repeats (17)	M band; actin binding; actin filament capping; axon guidance; calmodulin binding; cytosol; nucleolus; plasma membrane; protein binding; spectrin; structural constituent of cytoskeleton		IPR001589; IPR001715; IPR011993; IPR001849; IPR018159; IPR016343; IPR001605; IPR002017;	Spectrin family
P08865|RSSA_HUMAN	86	32948	0.82852		1		40S ribosomal protein SA OS=Homo sapiens GN=RPSA PE=1 SV=4	P08865	RSSA_HUMAN	40S ribosomal protein SA (37 kDa laminin receptor precursor) (37LRP) (37/67 kDa laminin receptor) (LRP/LR) (67 kDa laminin receptor) (67LR) (Colon carcinoma laminin-binding protein) (Laminin receptor 1) (LamR) (Laminin-binding protein precursor p40) (LBP/p40) (Multidrug resistance-associated protein MGr1-Ag) (NEM/1CHD4)	RPSA LAMBR LAMR1	295	Cell membrane. Cytoplasm. Nucleus.		90S preribosome; cell adhesion; cytosolic small ribosomal subunit; endocrine pancreas development; endonucleolytic cleavage in ITS1 to separate SSU-rRNA from 5.8S rRNA and LSU-rRNA from tricistronic rRNA transcript (SSU-rRNA, 5.8S rRNA, LSU-rRNA); endonucleolytic cleavage to generate mature 3'-end of SSU-rRNA from (SSU-rRNA, 5.8S rRNA, LSU-rRNA); nucleus; plasma membrane; protein binding; rRNA ex…		IPR001865; IPR018130; IPR005707; IPR023591;	Ribosomal protein S2P family
P13805|TNNT1_HUMAN	67	32985.4	0.832252		1		Troponin T, slow skeletal muscle OS=Homo sapiens GN=TNNT1 PE=1 SV=4	P13805	TNNT1_HUMAN	Troponin T, slow skeletal muscle (TnTs) (Slow skeletal muscle troponin T) (sTnT)	TNNT1 TNT	278			cytosol; muscle filament sliding; negative regulation of muscle contraction; tropomyosin binding; troponin complex		IPR001978;	Troponin T family
P62873|GBB1_HUMAN	67	38151.8	0.833812		1		Guanine nucleotide-binding protein G(I)/G(S)/G(T) subunit beta-1 OS=Homo sapiens GN=GNB1 PE=1 SV=3	P62873	GBB1_HUMAN	Guanine nucleotide-binding protein G(I)/G(S)/G(T) subunit beta-1 (Transducin beta chain 1)	GNB1	340		WD repeats (7)	GTPase activity; Ras protein signal transduction; cellular response to glucagon stimulus; energy reserve metabolic process; heterotrimeric G-protein complex; muscarinic acetylcholine receptor signaling pathway; platelet activation; signal transducer activity; synaptic transmission		IPR020472; IPR001632; IPR016346; IPR015943; IPR001680; IPR011046; IPR019782; IPR019775; IPR017986; IPR019781;	WD repeat G protein beta family
P62906|RL10A_HUMAN	60	24987.1	0.861183		1		60S ribosomal protein L10a OS=Homo sapiens GN=RPL10A PE=1 SV=2	P62906	RL10A_HUMAN	60S ribosomal protein L10a (CSA-19) (Neural precursor cell expressed developmentally down-regulated protein 6) (NEDD-6)	RPL10A NEDD6	217			RNA binding; RNA processing; anatomical structure morphogenesis; cytosol; endocrine pancreas development; ribosome; structural constituent of ribosome; translational elongation; translational termination; viral transcription		IPR002143; IPR016094; IPR016095;	Ribosomal protein L1P family
P63267|ACTH_HUMAN	438	42249.4	0.880519	1.27407	2		Actin, gamma-enteric smooth muscle OS=Homo sapiens GN=ACTG2 PE=1 SV=1	P63267	ACTH_HUMAN	Actin, gamma-enteric smooth muscle (Alpha-actin-3) (Gamma-2-actin) (Smooth muscle gamma-actin)	ACTG2 ACTA3 ACTL3 ACTSG	376	Cytoplasm â€º cytoskeleton.		ATP binding; cytoskeleton; cytosol; muscle contraction		IPR004000; IPR020902; IPR004001;	Actin family
P78371|TCPB_HUMAN	61	57794.8	0.881419		1		T-complex protein 1 subunit beta OS=Homo sapiens GN=CCT2 PE=1 SV=4	P78371	TCPB_HUMAN	T-complex protein 1 subunit beta (TCP-1-beta) (CCT-beta)	CCT2 99D8.1 CCTB	535	Cytoplasm.		'de novo' posttranslational protein folding; ATP binding; nucleus; unfolded protein binding		IPR012716; IPR017998; IPR002194; IPR002423;	TCP-1 chaperonin family
P67936|TPM4_HUMAN	77	28619	0.884098		1		Tropomyosin alpha-4 chain OS=Homo sapiens GN=TPM4 PE=1 SV=3	P67936	TPM4_HUMAN	Tropomyosin alpha-4 chain (TM30p1) (Tropomyosin-4)	TPM4	248	Cytoplasm â€º cytoskeleton.		actin binding; calcium ion binding; cellular component movement; cytosol; muscle filament sliding; muscle thin filament tropomyosin; response to oxidative stress; stress fiber; structural constituent of muscle		IPR000533;	Tropomyosin family
Q15084|PDIA6_HUMAN	156	48490.9	0.885197		1		Protein disulfide-isomerase A6 OS=Homo sapiens GN=PDIA6 PE=1 SV=1	Q15084	PDIA6_HUMAN	Protein disulfide-isomerase A6 (EC 5.3.4.1) (Endoplasmic reticulum protein 5) (ER protein 5) (ERp5) (Protein disulfide isomerase P5) (Thioredoxin domain-containing protein 7)	PDIA6 ERP5 P5 TXNDC7	440	Endoplasmic reticulum lumen. Cell membrane. Melanosome.	Thioredoxin domains (2)	ER-Golgi intermediate compartment; cell redox homeostasis; electron carrier activity; endoplasmic reticulum lumen; glycerol ether metabolic process; melanosome; plasma membrane; protein binding; protein disulfide isomerase activity; protein disulfide oxidoreductase activity; protein folding		IPR005788; IPR005746; IPR017936; IPR012336; IPR017937; IPR013766; IPR012335;	Protein disulfide isomerase family
Q07020|RL18_HUMAN	166	21735.6	0.896501	1.1023	2		60S ribosomal protein L18 OS=Homo sapiens GN=RPL18 PE=1 SV=2	Q07020	RL18_HUMAN	60S ribosomal protein L18	RPL18	188	Cytoplasm.		RNA binding; cytosolic large ribosomal subunit; endocrine pancreas development; structural constituent of ribosome; translational elongation; translational termination; viral transcription		IPR000039; IPR021131; IPR021132;	Ribosomal protein L18e family
P46779|RL28_HUMAN	75	15795.2	0.906889		1		60S ribosomal protein L28 OS=Homo sapiens GN=RPL28 PE=1 SV=3	P46779	RL28_HUMAN	60S ribosomal protein L28	RPL28	137			RNA binding; cytosolic large ribosomal subunit; endocrine pancreas development; protein binding; structural constituent of ribosome; translational elongation; translational termination; viral transcription		IPR002672;	Ribosomal protein L28e family
P35579|MYH9_HUMAN	508	227647	0.921724	1.20157	4		Myosin-9 OS=Homo sapiens GN=MYH9 PE=1 SV=4	P35579	MYH9_HUMAN	Myosin-9 (Cellular myosin heavy chain, type A) (Myosin heavy chain 9) (Myosin heavy chain, non-muscle IIa) (Non-muscle myosin heavy chain A) (NMMHC-A) (Non-muscle myosin heavy chain IIa) (NMMHC II-a) (NMMHC-IIA)	MYH9	1960		IQ domain (1); Myosin head-like domain (1)	ADP binding; ATP binding; actin cytoskeleton reorganization; actin filament binding; actin filament-based movement; actin-dependent ATPase activity; actomyosin contractile ring; angiogenesis; axon guidance; blood vessel endothelial cell migration; calmodulin binding; cleavage furrow; cytokinesis; cytosol; integrin-mediated signaling pathway; leukocyte migration; membrane protein ectodomain proteo…		IPR000048; IPR001609; IPR004009; IPR002928; IPR016137;
P19237|TNNI1_HUMAN	76	21850.1	0.932536		1		Troponin I, slow skeletal muscle OS=Homo sapiens GN=TNNI1 PE=1 SV=3	P19237	TNNI1_HUMAN	Troponin I, slow skeletal muscle (Troponin I, slow-twitch isoform)	TNNI1	187			actin binding; cytosol; muscle filament sliding; regulation of striated muscle contraction; tropomyosin binding; troponin complex		IPR001978;	Troponin I family
P60709|ACTB_HUMAN	470	42052.4	0.973726	1.02362	2		Actin, cytoplasmic 1 OS=Homo sapiens GN=ACTB PE=1 SV=1	P60709	ACTB_HUMAN	Actin, cytoplasmic 1 (Beta-actin) [Cleaved into: Actin, cytoplasmic 1, N-terminally processed]	ACTB	375	Cytoplasm â€º cytoskeleton.		'de novo' posttranslational protein folding; ATP binding; MLL5-L complex; NuA4 histone acetyltransferase complex; adherens junction organization; axon guidance; blood coagulation; cell junction assembly; cellular component movement; cytoskeleton; cytosol; kinesin binding; nitric-oxide synthase binding; ribonucleoprotein complex; structural constituent of cytoskeleton		IPR004000; IPR020902; IPR004001;	Actin family
P14625|ENPL_HUMAN	179	92696.9	0.980201	1.28219	2		Endoplasmin OS=Homo sapiens GN=HSP90B1 PE=1 SV=1	P14625	ENPL_HUMAN	Endoplasmin (94 kDa glucose-regulated protein) (GRP-94) (Heat shock protein 90 kDa beta member 1) (Tumor rejection antigen 1) (gp96 homolog)	HSP90B1 GRP94 TRA1	803	Endoplasmic reticulum lumen. Melanosome.		ATP binding; ER-associated protein catabolic process; RNA binding; actin rod assembly; anti-apoptosis; calcium ion binding; cellular response to ATP; cytosol; endoplasmic reticulum lumen; endoplasmic reticulum membrane; low-density lipoprotein particle receptor binding; melanosome; microsome; midbody; perinuclear region of cytoplasm; protein folding; protein phosphatase binding; protein transport…		IPR003594; IPR015566; IPR019805; IPR001404; IPR020575; IPR020568;	Heat shock protein 90 family
Q04837|SSBP_HUMAN	69	17249.5	0.982427		1		Single-stranded DNA-binding protein, mitochondrial OS=Homo sapiens GN=SSBP1 PE=1 SV=1	Q04837	SSBP_HUMAN	Single-stranded DNA-binding protein, mitochondrial (Mt-SSB) (MtSSB) (PWP1-interacting protein 17)	SSBP1 SSBP	148	Mitochondrion.	SSB domain (1)	DNA replication; mitochondrial nucleoid; positive regulation of helicase activity; single-stranded DNA binding		IPR012340; IPR016027; IPR000424; IPR011344;
O43707|ACTN4_HUMAN	88	105245	1		1		Alpha-actinin-4 OS=Homo sapiens GN=ACTN4 PE=1 SV=2	O43707	ACTN4_HUMAN	Alpha-actinin-4 (F-actin cross-linking protein) (Non-muscle alpha-actinin 4)	ACTN4	911	Nucleus. Cytoplasm.	Actin-binding domain (1); CH (calponin-homology) domains (2); EF-hand domains (2); Spectrin repeats (4)	actin filament binding; calcium ion binding; extracellular region; integrin binding; nucleolus; nucleoside binding; perinuclear region of cytoplasm; platelet activation; platelet alpha granule lumen; platelet degranulation; positive regulation of cellular component movement; positive regulation of sodium:hydrogen antiporter activity; protein complex; protein homodimerization activity; protein tra…		IPR001589; IPR001715; IPR011992; IPR014837; IPR018247; IPR018249; IPR002048; IPR018159; IPR002017;	Alpha-actinin family
O43776|SYNC_HUMAN	123	63758.3	1		1		Asparaginyl-tRNA synthetase, cytoplasmic OS=Homo sapiens GN=NARS PE=1 SV=1	O43776	SYNC_HUMAN	Asparaginyl-tRNA synthetase, cytoplasmic (EC 6.1.1.22) (Asparagine--tRNA ligase) (AsnRS)	NARS	548	Cytoplasm.		ATP binding; asparagine-tRNA ligase activity; asparaginyl-tRNA aminoacylation; aspartate-tRNA ligase activity; aspartyl-tRNA aminoacylation; cytosol; nucleic acid binding; protein binding; soluble fraction		IPR004364; IPR018150; IPR006195; IPR004522; IPR002312; IPR012340; IPR016027; IPR004365;	Class-II aminoacyl-tRNA synthetase family
P06733|ENOA_HUMAN	104	47481.9	1		1		Alpha-enolase OS=Homo sapiens GN=ENO1 PE=1 SV=2	P06733	ENOA_HUMAN	Alpha-enolase (EC 4.2.1.11) (2-phospho-D-glycerate hydro-lyase) (C-myc promoter-binding protein) (Enolase 1) (MBP-1) (MPB-1) (Non-neural enolase) (NNE) (Phosphopyruvate hydratase) (Plasminogen-binding protein)	ENO1 ENO1L1 MBPB1 MPB1	434	Cytoplasm. Cell membrane. Cytoplasm â€º myofibril â€º sarcomere â€º M line. Nucleus.		DNA binding; M band; gluconeogenesis; glycolysis; magnesium ion binding; negative regulation of cell growth; negative regulation of transcription from RNA polymerase II promoter; nucleus; phosphopyruvate hydratase activity; phosphopyruvate hydratase complex; plasma membrane; protein binding; response to virus; sequence-specific DNA binding transcription factor activity; serine-type endopeptidase …	Carbohydrate degradation; glycolysis; pyruvate from D-glyceraldehyde 3-phosphate: step 4/5.	IPR000941; IPR020810; IPR020809; IPR020811;	Enolase family
P35609|ACTN2_HUMAN	99	104359	1		1		Alpha-actinin-2 OS=Homo sapiens GN=ACTN2 PE=1 SV=1	P35609	ACTN2_HUMAN	Alpha-actinin-2 (Alpha-actinin skeletal muscle isoform 2) (F-actin cross-linking protein)	ACTN2	894	Cytoplasm â€º myofibril â€º sarcomere â€º Z line.	Actin-binding domain (1); CH (calponin-homology) domains (2); EF-hand domains (2); Spectrin repeats (4)	FATZ 1 binding; Z disc; ZASP binding; actin filament; calcium ion binding; cytosol; dendritic spine; extracellular region; filopodium; focal adhesion; focal adhesion assembly; identical protein binding; integrin binding; microspike assembly; muscle filament sliding; nucleolus; platelet activation; platelet alpha granule lumen; platelet degranulation; protein dimerization activity; protein homotet…		IPR001589; IPR001715; IPR011992; IPR014837; IPR018249; IPR002048; IPR018159; IPR002017;	Alpha-actinin family
Q14204|DYHC1_HUMAN	196	534809	1.00126		1		Cytoplasmic dynein 1 heavy chain 1 OS=Homo sapiens GN=DYNC1H1 PE=1 SV=5	Q14204	DYHC1_HUMAN	Cytoplasmic dynein 1 heavy chain 1 (Cytoplasmic dynein heavy chain 1) (Dynein heavy chain, cytosolic)	DYNC1H1 DHC1 DNCH1 DNCL DNECL DYHC KIAA0325	4646	Cytoplasm â€º cytoskeleton.		ATP binding; ATPase activity, coupled; G2/M transition of mitotic cell cycle; Golgi apparatus; cytoplasmic dynein complex; cytoplasmic mRNA processing body assembly; cytosol; microtubule; microtubule motor activity; microtubule-based movement; mitotic spindle organization; protein binding; stress granule assembly; transport		IPR003593; IPR011704; IPR004273; IPR013594; IPR013602;	Dynein heavy chain family
Q9Y4L1|HYOU1_HUMAN	49	111495	1.04733		1		Hypoxia up-regulated protein 1 OS=Homo sapiens GN=HYOU1 PE=1 SV=1	Q9Y4L1	HYOU1_HUMAN	Hypoxia up-regulated protein 1 (150 kDa oxygen-regulated protein) (ORP-150) (170 kDa glucose-regulated protein) (GRP-170)	HYOU1 GRP170 ORP150	999	Endoplasmic reticulum lumen.		ATP binding; endoplasmic reticulum lumen; protein binding		IPR018181; IPR001023; IPR013126;	Heat shock protein 70 family
P35268|RL22_HUMAN	137	14835.3	1.06034		1		60S ribosomal protein L22 OS=Homo sapiens GN=RPL22 PE=1 SV=2	P35268	RL22_HUMAN	60S ribosomal protein L22 (EBER-associated protein) (EAP) (Epstein-Barr virus small RNA-associated protein) (Heparin-binding protein HBp15)	RPL22	128			RNA binding; cytosolic large ribosomal subunit; endocrine pancreas development; heparin binding; structural constituent of ribosome; translational elongation; translational termination; viral transcription		IPR002671;	Ribosomal protein L22e family
O15260|SURF4_HUMAN	51	30602.4	1.09095		1		Surfeit locus protein 4 OS=Homo sapiens GN=SURF4 PE=1 SV=3	O15260	SURF4_HUMAN	Surfeit locus protein 4	SURF4 SURF-4	269	Endoplasmic reticulum membrane; Multi-pass membrane protein. Endoplasmic reticulum-Golgi intermediate compartment membrane; Multi-pass membrane protein. Golgi apparatus membrane; Multi-pass membrane protein.		ER-Golgi intermediate compartment membrane; Golgi membrane; endoplasmic reticulum membrane; integral to membrane; protein binding		IPR002995;	SURF4 family
P07355|ANXA2_HUMAN	273	38808.4	1.1007	1.18617	3		Annexin A2 OS=Homo sapiens GN=ANXA2 PE=1 SV=2	P07355	ANXA2_HUMAN	Annexin A2 (Annexin II) (Annexin-2) (Calpactin I heavy chain) (Calpactin-1 heavy chain) (Chromobindin-8) (Lipocortin II) (Placental anticoagulant protein IV) (PAP-IV) (Protein I) (p36)	ANXA2 ANX2 ANX2L4 CAL1H LPC2D	339	Secreted â€º extracellular space â€º extracellular matrix â€º basement membrane. Melanosome.	Annexin repeats (4)	basement membrane; calcium ion binding; calcium-dependent phospholipid binding; cytoskeletal protein binding; melanosome; midbody; phospholipase inhibitor activity; positive regulation of vesicle fusion; skeletal system development; soluble fraction		IPR001464; IPR018502; IPR018252; IPR002389;	Annexin family
P47756|CAPZB_HUMAN	105	31616.4	1.10811		1		F-actin-capping protein subunit beta OS=Homo sapiens GN=CAPZB PE=1 SV=4	P47756	CAPZB_HUMAN	F-actin-capping protein subunit beta (CapZ beta)	CAPZB	277	Cytoplasm â€º cytoskeleton.		F-actin capping protein complex; WASH complex; actin binding; actin cytoskeleton organization; actin filament capping; blood coagulation; cellular component movement; cytosol		IPR019771; IPR001698;	F-actin-capping protein beta subunit family
P26599|PTBP1_HUMAN	40	57357.2	1.22049		1		Polypyrimidine tract-binding protein 1 OS=Homo sapiens GN=PTBP1 PE=1 SV=1	P26599	PTBP1_HUMAN	Polypyrimidine tract-binding protein 1 (PTB) (57 kDa RNA-binding protein PPTB-1) (Heterogeneous nuclear ribonucleoprotein I) (hnRNP I)	PTBP1 PTB	531	Nucleus.	RRM (RNA recognition motif) domains (4)	heterogeneous nuclear ribonucleoprotein complex; nuclear mRNA splicing, via spliceosome; nucleolus; nucleoplasm; nucleotide binding; poly-pyrimidine tract binding; protein binding		IPR006536; IPR012677; IPR000504;
P18621|RL17_HUMAN	108	21611.9	1.22948		1		60S ribosomal protein L17 OS=Homo sapiens GN=RPL17 PE=1 SV=3	P18621	RL17_HUMAN	60S ribosomal protein L17 (60S ribosomal protein L23) (PD-1)	RPL17	184			cytosol; endocrine pancreas development; large ribosomal subunit; structural constituent of ribosome; translational elongation; translational termination; viral transcription		IPR001063; IPR018260; IPR005721;	Ribosomal protein L22P family
P02751|FINC_HUMAN	492	266035	1.51622	1.1868	3		Fibronectin OS=Homo sapiens GN=FN1 PE=1 SV=3	P02751	FINC_HUMAN	Fibronectin (FN) (Cold-insoluble globulin) (CIG) [Cleaved into: Anastellin; Ugl-Y1; Ugl-Y2; Ugl-Y3]	FN1 FN	2386	Secreted â€º extracellular space â€º extracellular matrix.	Fibronectin type-I domains (12); Fibronectin type-II domains (2); Fibronectin type-III domains (16)	ER-Golgi intermediate compartment; acute-phase response; angiogenesis; collagen binding; extracellular matrix structural constituent; fibrinogen complex; heparin binding; leukocyte migration; peptide cross-linking; platelet activation; platelet alpha granule lumen; platelet degranulation; proteinaceous extracellular matrix; regulation of cell shape; substrate adhesion-dependent cell spreading		IPR016060; IPR000083; IPR008957; IPR003961; IPR000562; IPR013783; IPR013806;
P08670|VIME_HUMAN	189	53676.6	1.91233		1		Vimentin OS=Homo sapiens GN=VIM PE=1 SV=4	P08670	VIME_HUMAN	Vimentin	VIM	466			cellular component disassembly involved in apoptosis; cellular component movement; cytosol; intermediate filament; interspecies interaction between organisms; muscle filament sliding; protein C-terminus binding; structural constituent of cytoskeleton		IPR016044; IPR001664; IPR006821; IPR018039;	Intermediate filament family
P21333|FLNA_HUMAN	379	283301	1.91506	3.11658	2		Filamin-A OS=Homo sapiens GN=FLNA PE=1 SV=4	P21333	FLNA_HUMAN	Filamin-A (FLN-A) (Actin-binding protein 280) (ABP-280) (Alpha-filamin) (Endothelial actin-binding protein) (Filamin-1) (Non-muscle filamin)	FLNA FLN FLN1	2647	Cytoplasm â€º cell cortex. Cytoplasm â€º cytoskeleton.	Actin-binding domain (1); CH (calponin-homology) domains (2); Filamin repeats (24)	Fc-gamma receptor I complex binding; GTP-Ral binding; Rac GTPase binding; actin crosslink formation; actin cytoskeleton; actin cytoskeleton reorganization; actin filament binding; cell cortex; cell junction assembly; cytoplasmic sequestering of protein; cytosol; establishment of protein localization; extracellular region; glycoprotein binding; inhibition of adenylate cyclase activity by dopamine …		IPR001589; IPR001715; IPR001298; IPR017868; IPR013783; IPR014756;	Filamin family
Q6NZI2|PTRF_HUMAN	122	43450.3	2.08724		1		Polymerase I and transcript release factor OS=Homo sapiens GN=PTRF PE=1 SV=1	Q6NZI2	PTRF_HUMAN	Polymerase I and transcript release factor (Cavin-1)	PTRF FKSG13	390	Membrane â€º caveola. Cell membrane. Microsome. Endoplasmic reticulum. Cytoplasm â€º cytosol. Mitochondrion. Nucleus.		RNA polymerase I transcription termination factor activity; caveola; cytosol; endoplasmic reticulum; microsome; mitochondrion; nucleoplasm; protein binding; rRNA primary transcript binding; termination of RNA polymerase I transcription; transcription initiation from RNA polymerase I promoter			PTRF/SDPR family
