# Supplementary material for: FSHD Myotubes with Different Phenotypes Exhibit Distinct Proteomes
Source: PLoS One. 2012 Dec 18;7(12):e51865. doi: 10.1371/journal.pone.0051865 (PMC3525578; doi:10.1371/journal.pone.0051865)
Supplement: Table S9 — Raw data: analysis #dFSHD12_TE. (XLSX) [file pone.0051865.s013.xlsx]

## Sheet: dFSHD12_TE
Accession	Score	Mass	H/L	SD(geo)	#	T.Test	Description
A6NEM1|GG6L9_HUMAN	43	49351.5	P		0		Golgin subfamily A member 6-like protein 9 OS=Homo sapiens GN=GOLGA6L9 PE=2 SV=3
O00567|NOP56_HUMAN	51	66408.4	P		0		Nucleolar protein 56 OS=Homo sapiens GN=NOP56 PE=1 SV=4
O60662|KBTBA_HUMAN	50	68792.7	P		0		Kelch repeat and BTB domain-containing protein 10 OS=Homo sapiens GN=KBTBD10 PE=1 SV=2
O75923|DYSF_HUMAN	50	239254	P		0		Dysferlin OS=Homo sapiens GN=DYSF PE=1 SV=1
O94875|SRBS2_HUMAN	45	125171	P		0		Sorbin and SH3 domain-containing protein 2 OS=Homo sapiens GN=SORBS2 PE=1 SV=3
P00488|F13A_HUMAN	83	83728.3	P		0		Coagulation factor XIII A chain OS=Homo sapiens GN=F13A1 PE=1 SV=4
P04792|HSPB1_HUMAN	43	22826	P		0		Heat shock protein beta-1 OS=Homo sapiens GN=HSPB1 PE=1 SV=2
P05386|RLA1_HUMAN	51	11621.2	P		0		60S acidic ribosomal protein P1 OS=Homo sapiens GN=RPLP1 PE=1 SV=1
P07477|TRY1_HUMAN	45	27111.8	P		0		Trypsin-1 OS=Homo sapiens GN=PRSS1 PE=1 SV=1
P07858|CATB_HUMAN	83	38766.7	P		0		Cathepsin B OS=Homo sapiens GN=CTSB PE=1 SV=3
P08138|TNR16_HUMAN	82	46751.4	P		0		Tumor necrosis factor receptor superfamily member 16 OS=Homo sapiens GN=NGFR PE=1 SV=1
P08195|4F2_HUMAN	46	68180.3	P		0		4F2 cell-surface antigen heavy chain OS=Homo sapiens GN=SLC3A2 PE=1 SV=3
P09486|SPRC_HUMAN	96	35465.5	P		0		SPARC OS=Homo sapiens GN=SPARC PE=1 SV=1
P12829|MYL4_HUMAN	183	21665.4	P		0		Myosin light chain 4 OS=Homo sapiens GN=MYL4 PE=1 SV=3
P12882|MYH1_HUMAN	1259	223976	P		0		Myosin-1 OS=Homo sapiens GN=MYH1 PE=1 SV=3
P12956|XRCC6_HUMAN	42	70084.7	P		0		X-ray repair cross-complementing protein 6 OS=Homo sapiens GN=XRCC6 PE=1 SV=2
P13639|EF2_HUMAN	96	96246.8	P		0		Elongation factor 2 OS=Homo sapiens GN=EEF2 PE=1 SV=4
P13805|TNNT1_HUMAN	118	32985.4	P		0		Troponin T, slow skeletal muscle OS=Homo sapiens GN=TNNT1 PE=1 SV=4
P14314|GLU2B_HUMAN	58	60357.7	P		0		Glucosidase 2 subunit beta OS=Homo sapiens GN=PRKCSH PE=1 SV=2
P19338|NUCL_HUMAN	51	76625.9	P		0		Nucleolin OS=Homo sapiens GN=NCL PE=1 SV=3
P19367|HXK1_HUMAN	83	103561	P		0		Hexokinase-1 OS=Homo sapiens GN=HK1 PE=1 SV=3
P21796|VDAC1_HUMAN	58	30868.1	P		0		Voltage-dependent anion-selective channel protein 1 OS=Homo sapiens GN=VDAC1 PE=1 SV=2
P22087|FBRL_HUMAN	54	33878	P		0		rRNA 2'-O-methyltransferase fibrillarin OS=Homo sapiens GN=FBL PE=1 SV=2
P23246|SFPQ_HUMAN	119	76216.2	P		0		Splicing factor, proline- and glutamine-rich OS=Homo sapiens GN=SFPQ PE=1 SV=2
P23396|RS3_HUMAN	47	26843	P		0		40S ribosomal protein S3 OS=Homo sapiens GN=RPS3 PE=1 SV=2
P30048|PRDX3_HUMAN	62	28017.8	P		0		Thioredoxin-dependent peroxide reductase, mitochondrial OS=Homo sapiens GN=PRDX3 PE=1 SV=3
P30050|RL12_HUMAN	54	17979.1	P		0		60S ribosomal protein L12 OS=Homo sapiens GN=RPL12 PE=1 SV=1
P30084|ECHM_HUMAN	64	31823.8	P		0		Enoyl-CoA hydratase, mitochondrial OS=Homo sapiens GN=ECHS1 PE=1 SV=4
P30837|AL1B1_HUMAN	92	57626.9	P		0		Aldehyde dehydrogenase X, mitochondrial OS=Homo sapiens GN=ALDH1B1 PE=1 SV=3
P35580|MYH10_HUMAN	202	229828	P		0		Myosin-10 OS=Homo sapiens GN=MYH10 PE=1 SV=3
P35914|HMGCL_HUMAN	44	34794.5	P		0		Hydroxymethylglutaryl-CoA lyase, mitochondrial OS=Homo sapiens GN=HMGCL PE=1 SV=2
P36542|ATPG_HUMAN	62	33032.8	P		0		ATP synthase subunit gamma, mitochondrial OS=Homo sapiens GN=ATP5C1 PE=1 SV=1
P36957|ODO2_HUMAN	63	49041.1	P		0		Dihydrolipoyllysine-residue succinyltransferase component of 2-oxoglutarate dehydrogenase complex, mitochondrial OS=Homo sapiens GN=DLST PE=1 SV=3
P43243|MATR3_HUMAN	65	95078.5	P		0		Matrin-3 OS=Homo sapiens GN=MATR3 PE=1 SV=2
P45378|TNNT3_HUMAN	53	31805.9	P		0		Troponin T, fast skeletal muscle OS=Homo sapiens GN=TNNT3 PE=1 SV=3
P45880|VDAC2_HUMAN	43	32060.2	P		0		Voltage-dependent anion-selective channel protein 2 OS=Homo sapiens GN=VDAC2 PE=1 SV=2
P46782|RS5_HUMAN	82	23033.6	P		0		40S ribosomal protein S5 OS=Homo sapiens GN=RPS5 PE=1 SV=4
P48509|CD151_HUMAN	46	29132.1	P		0		CD151 antigen OS=Homo sapiens GN=CD151 PE=1 SV=3
P50895|BCAM_HUMAN	60	68161.4	P		0		Basal cell adhesion molecule OS=Homo sapiens GN=BCAM PE=1 SV=2
P54727|RD23B_HUMAN	51	43202.1	P		0		UV excision repair protein RAD23 homolog B OS=Homo sapiens GN=RAD23B PE=1 SV=1
P60174|TPIS_HUMAN	47	26938.3	P		0		Triosephosphate isomerase OS=Homo sapiens GN=TPI1 PE=1 SV=2
P60660|MYL6_HUMAN	176	17090.7	P		0		Myosin light polypeptide 6 OS=Homo sapiens GN=MYL6 PE=1 SV=2
P62277|RS13_HUMAN	65	17212.2	P		0		40S ribosomal protein S13 OS=Homo sapiens GN=RPS13 PE=1 SV=2
P62318|SMD3_HUMAN	69	14021.9	P		0		Small nuclear ribonucleoprotein Sm D3 OS=Homo sapiens GN=SNRPD3 PE=1 SV=1
P63000|RAC1_HUMAN	49	21835.9	P		0		Ras-related C3 botulinum toxin substrate 1 OS=Homo sapiens GN=RAC1 PE=1 SV=1
Q02878|RL6_HUMAN	60	32765.2	P		0		60S ribosomal protein L6 OS=Homo sapiens GN=RPL6 PE=1 SV=3
Q07955|SRSF1_HUMAN	43	27842.4	P		0		Serine/arginine-rich splicing factor 1 OS=Homo sapiens GN=SRSF1 PE=1 SV=2
Q08211|DHX9_HUMAN	106	142181	P		0		ATP-dependent RNA helicase A OS=Homo sapiens GN=DHX9 PE=1 SV=4
Q08431|MFGM_HUMAN	57	43894.3	P		0		Lactadherin OS=Homo sapiens GN=MFGE8 PE=1 SV=2
Q0ZGT2|NEXN_HUMAN	78	80837.3	P		0		Nexilin OS=Homo sapiens GN=NEXN PE=1 SV=1
Q12905|ILF2_HUMAN	44	43263.8	P		0		Interleukin enhancer-binding factor 2 OS=Homo sapiens GN=ILF2 PE=1 SV=2
Q13200|PSMD2_HUMAN	57	100878	P		0		26S proteasome non-ATPase regulatory subunit 2 OS=Homo sapiens GN=PSMD2 PE=1 SV=3
Q13283|G3BP1_HUMAN	65	52189.6	P		0		Ras GTPase-activating protein-binding protein 1 OS=Homo sapiens GN=G3BP1 PE=1 SV=1
Q14533|KRT81_HUMAN	61	56832	P		0		Keratin, type II cuticular Hb1 OS=Homo sapiens GN=KRT81 PE=1 SV=3
Q14764|MVP_HUMAN	46	99551.5	P		0		Major vault protein OS=Homo sapiens GN=MVP PE=1 SV=4
Q15233|NONO_HUMAN	72	54311.8	P		0		Non-POU domain-containing octamer-binding protein OS=Homo sapiens GN=NONO PE=1 SV=4
Q15323|K1H1_HUMAN	60	48633.1	P		0		Keratin, type I cuticular Ha1 OS=Homo sapiens GN=KRT31 PE=1 SV=3
Q15722|LT4R1_HUMAN	44	37819.1	P		0		Leukotriene B4 receptor 1 OS=Homo sapiens GN=LTB4R PE=1 SV=2
Q16891|IMMT_HUMAN	50	84026	P		0		Mitochondrial inner membrane protein OS=Homo sapiens GN=IMMT PE=1 SV=1
Q71UI9|H2AV_HUMAN	88	13501	P		0		Histone H2A.V OS=Homo sapiens GN=H2AFV PE=1 SV=3
Q7L2J0|MEPCE_HUMAN	55	74937.4	P		0		7SK snRNA methylphosphate capping enzyme OS=Homo sapiens GN=MEPCE PE=1 SV=1
Q86V81|THOC4_HUMAN	80	26872.1	P		0		THO complex subunit 4 OS=Homo sapiens GN=THOC4 PE=1 SV=3
Q8NC51|PAIRB_HUMAN	105	44996	P		0		Plasminogen activator inhibitor 1 RNA-binding protein OS=Homo sapiens GN=SERBP1 PE=1 SV=2
Q8NHW5|RLA0L_HUMAN	47	34514.3	P		0		60S acidic ribosomal protein P0-like OS=Homo sapiens GN=RPLP0P6 PE=5 SV=1
Q969H8|CS010_HUMAN	43	18897.9	P		0		UPF0556 protein C19orf10 OS=Homo sapiens GN=C19orf10 PE=1 SV=1
Q96PK6|RBM14_HUMAN	54	69620.5	P		0		RNA-binding protein 14 OS=Homo sapiens GN=RBM14 PE=1 SV=2
Q96RP9|EFGM_HUMAN	44	84103.2	P		0		Elongation factor G, mitochondrial OS=Homo sapiens GN=GFM1 PE=1 SV=2
Q99623|PHB2_HUMAN	84	33276.4	P		0		Prohibitin-2 OS=Homo sapiens GN=PHB2 PE=1 SV=2
Q9BQI7|PSD2_HUMAN	45	85391.8	P		0		PH and SEC7 domain-containing protein 2 OS=Homo sapiens GN=PSD2 PE=2 SV=2
Q9H361|PABP3_HUMAN	85	70215.3	P		0		Polyadenylate-binding protein 3 OS=Homo sapiens GN=PABPC3 PE=1 SV=2
Q9NUQ6|SPS2L_HUMAN	47	62204.4	P		0		SPATS2-like protein OS=Homo sapiens GN=SPATS2L PE=1 SV=2
Q9UBS4|DJB11_HUMAN	47	40774.2	P		0		DnaJ homolog subfamily B member 11 OS=Homo sapiens GN=DNAJB11 PE=1 SV=1
Q9UKV3|ACINU_HUMAN	51	152170	P		0		Apoptotic chromatin condensation inducer in the nucleus OS=Homo sapiens GN=ACIN1 PE=1 SV=2
Q9UKX2|MYH2_HUMAN	1202	223933	P		0		Myosin-2 OS=Homo sapiens GN=MYH2 PE=1 SV=1
Q9ULV4|COR1C_HUMAN	57	53899.8	P		0		Coronin-1C OS=Homo sapiens GN=CORO1C PE=1 SV=1
Q9UMS4|PRP19_HUMAN	52	55603	P		0		Pre-mRNA-processing factor 19 OS=Homo sapiens GN=PRPF19 PE=1 SV=1
Q9Y2D5|AKAP2_HUMAN	43	95002.4	P		0		A-kinase anchor protein 2 OS=Homo sapiens GN=AKAP2 PE=1 SV=3
Q9Y490|TLN1_HUMAN	53	271766	P		0		Talin-1 OS=Homo sapiens GN=TLN1 PE=1 SV=3
Q5BKX8|MURC_HUMAN	76	41988.3	0.534207		1		Muscle-related coiled-coil protein OS=Homo sapiens GN=MURC PE=1 SV=2
P07339|CATD_HUMAN	108	45037.3	0.557519	1.25359	2		Cathepsin D OS=Homo sapiens GN=CTSD PE=1 SV=1
P20700|LMNB1_HUMAN	71	66653.2	0.573816		1		Lamin-B1 OS=Homo sapiens GN=LMNB1 PE=1 SV=2
Q16643|DREB_HUMAN	100	71842.1	0.59044		1		Drebrin OS=Homo sapiens GN=DBN1 PE=1 SV=4
Q9BTM1|H2AJ_HUMAN	289	14011.4	0.59208	1.46437	3		Histone H2A.J OS=Homo sapiens GN=H2AFJ PE=1 SV=1
P55884|EIF3B_HUMAN	56	92823.5	0.656281		1		Eukaryotic translation initiation factor 3 subunit B OS=Homo sapiens GN=EIF3B PE=1 SV=3
Q9HAV0|GBB4_HUMAN	48	38284.8	0.658408		1		Guanine nucleotide-binding protein subunit beta-4 OS=Homo sapiens GN=GNB4 PE=1 SV=3
Q9NR12|PDLI7_HUMAN	49	50896.5	0.728164		1		PDZ and LIM domain protein 7 OS=Homo sapiens GN=PDLIM7 PE=1 SV=1
P08962|CD63_HUMAN	64	26474.9	0.73337		1		CD63 antigen OS=Homo sapiens GN=CD63 PE=1 SV=2
P62805|H4_HUMAN	416	11360.9	0.739711	1.10554	9	*	Histone H4 OS=Homo sapiens GN=HIST1H4A PE=1 SV=2
Q13203|MYBPH_HUMAN	77	52531.2	0.741871		1		Myosin-binding protein H OS=Homo sapiens GN=MYBPH PE=2 SV=4
Q96AQ6|PBIP1_HUMAN	55	81050.7	0.742096		1		Pre-B-cell leukemia transcription factor-interacting protein 1 OS=Homo sapiens GN=PBXIP1 PE=1 SV=1
Q16698|DECR_HUMAN	44	36330.4	0.758807		1		2,4-dienoyl-CoA reductase, mitochondrial OS=Homo sapiens GN=DECR1 PE=1 SV=1
Q06830|PRDX1_HUMAN	79	22324.9	0.761134		1		Peroxiredoxin-1 OS=Homo sapiens GN=PRDX1 PE=1 SV=1
P27701|CD82_HUMAN	69	30233.5	0.762312		1		CD82 antigen OS=Homo sapiens GN=CD82 PE=1 SV=1
P02452|CO1A1_HUMAN	697	139883	0.767559	1.25583	13	*	Collagen alpha-1(I) chain OS=Homo sapiens GN=COL1A1 PE=1 SV=5
P52272|HNRPM_HUMAN	108	77749.9	0.772137	1.24093	3		Heterogeneous nuclear ribonucleoprotein M OS=Homo sapiens GN=HNRNPM PE=1 SV=3
Q9NRX5|SERC1_HUMAN	50	51488.1	0.789861		1		Serine incorporator 1 OS=Homo sapiens GN=SERINC1 PE=1 SV=1
P48047|ATPO_HUMAN	58	23377.2	0.809083		1		ATP synthase subunit O, mitochondrial OS=Homo sapiens GN=ATP5O PE=1 SV=1
Q8WWI1|LMO7_HUMAN	119	194002	0.812826		1		LIM domain only protein 7 OS=Homo sapiens GN=LMO7 PE=1 SV=3
Q71DI3|H32_HUMAN	90	15436	0.822067	1.10044	5	*	Histone H3.2 OS=Homo sapiens GN=HIST2H3A PE=1 SV=3
P07910|HNRPC_HUMAN	82	33707.1	0.829313	1.12233	3		Heterogeneous nuclear ribonucleoproteins C1/C2 OS=Homo sapiens GN=HNRNPC PE=1 SV=4
P62158|CALM_HUMAN	120	16827.3	0.831069		1		Calmodulin OS=Homo sapiens GN=CALM1 PE=1 SV=2
Q66GS9|CP135_HUMAN	66	133865	0.835295		1		Centrosomal protein of 135 kDa OS=Homo sapiens GN=CEP135 PE=1 SV=2
Q8WZ42|TITIN_HUMAN	113	3.84312e+06	0.835295		1		Titin OS=Homo sapiens GN=TTN PE=1 SV=2
P62081|RS7_HUMAN	46	22113.8	0.845781		1		40S ribosomal protein S7 OS=Homo sapiens GN=RPS7 PE=1 SV=1
P11047|LAMC1_HUMAN	47	183191	0.846319		1		Laminin subunit gamma-1 OS=Homo sapiens GN=LAMC1 PE=1 SV=3
Q5QNW6|H2B2F_HUMAN	312	13912.1	0.848884	1.06744	4	*	Histone H2B type 2-F OS=Homo sapiens GN=HIST2H2BF PE=1 SV=3
P06748|NPM_HUMAN	143	32726.4	0.859734	1.1286	5	*	Nucleophosmin OS=Homo sapiens GN=NPM1 PE=1 SV=2
P13535|MYH8_HUMAN	1308	223594	0.86677		1		Myosin-8 OS=Homo sapiens GN=MYH8 PE=1 SV=3
O43707|ACTN4_HUMAN	1452	105245	0.868513	1.19604	28	*	Alpha-actinin-4 OS=Homo sapiens GN=ACTN4 PE=1 SV=2
P14625|ENPL_HUMAN	532	92696.9	0.868673	1.28905	4		Endoplasmin OS=Homo sapiens GN=HSP90B1 PE=1 SV=1
P08865|RSSA_HUMAN	65	32948	0.869636		1		40S ribosomal protein SA OS=Homo sapiens GN=RPSA PE=1 SV=4
Q12906|ILF3_HUMAN	118	95678.7	0.870251	1.2156	2		Interleukin enhancer-binding factor 3 OS=Homo sapiens GN=ILF3 PE=1 SV=3
Q9UHQ9|NB5R1_HUMAN	57	34244.8	0.871093		1		NADH-cytochrome b5 reductase 1 OS=Homo sapiens GN=CYB5R1 PE=1 SV=1
Q15293|RCN1_HUMAN	67	38866.7	0.876235		1		Reticulocalbin-1 OS=Homo sapiens GN=RCN1 PE=1 SV=1
P35609|ACTN2_HUMAN	767	104359	0.888146	1.18165	14	*	Alpha-actinin-2 OS=Homo sapiens GN=ACTN2 PE=1 SV=1
Q01082|SPTB2_HUMAN	145	275237	0.889081		1		Spectrin beta chain, brain 1 OS=Homo sapiens GN=SPTBN1 PE=1 SV=2
Q9P0L0|VAPA_HUMAN	87	28103.8	0.889256		1		Vesicle-associated membrane protein-associated protein A OS=Homo sapiens GN=VAPA PE=1 SV=3
P25398|RS12_HUMAN	114	14905.1	0.89		1		40S ribosomal protein S12 OS=Homo sapiens GN=RPS12 PE=1 SV=3
P38646|GRP75_HUMAN	142	73920.4	0.890367	1.05654	3		Stress-70 protein, mitochondrial OS=Homo sapiens GN=HSPA9 PE=1 SV=2
P09651|ROA1_HUMAN	308	38837.6	0.893407	1.14973	4		Heterogeneous nuclear ribonucleoprotein A1 OS=Homo sapiens GN=HNRNPA1 PE=1 SV=5
P02545|LMNA_HUMAN	1390	74380.3	0.895971	1.24685	30	*	Prelamin-A/C OS=Homo sapiens GN=LMNA PE=1 SV=1
P26373|RL13_HUMAN	60	24304	0.898678	1.22148	3		60S ribosomal protein L13 OS=Homo sapiens GN=RPL13 PE=1 SV=4
P62750|RL23A_HUMAN	79	17684.6	0.899156		1		60S ribosomal protein L23a OS=Homo sapiens GN=RPL23A PE=1 SV=1
Q5VU65|P210L_HUMAN	44	211669	0.902364		1		Nuclear pore membrane glycoprotein 210-like OS=Homo sapiens GN=NUP210L PE=2 SV=1
Q8WWM7|ATX2L_HUMAN	45	113589	0.903689		1		Ataxin-2-like protein OS=Homo sapiens GN=ATXN2L PE=1 SV=2
P48735|IDHP_HUMAN	98	51333.5	0.905482		1		Isocitrate dehydrogenase [NADP], mitochondrial OS=Homo sapiens GN=IDH2 PE=1 SV=2
P49411|EFTU_HUMAN	44	49852.8	0.907263		1		Elongation factor Tu, mitochondrial OS=Homo sapiens GN=TUFM PE=1 SV=2
P48681|NEST_HUMAN	3041	177789	0.910734	NN	60		Nestin OS=Homo sapiens GN=NES PE=1 SV=2
P17661|DESM_HUMAN	2512	53560.7	0.912331	NN	37		Desmin OS=Homo sapiens GN=DES PE=1 SV=3
P04844|RPN2_HUMAN	50	69355.5	0.914298		1		Dolichyl-diphosphooligosaccharide--protein glycosyltransferase subunit 2 OS=Homo sapiens GN=RPN2 PE=1 SV=3
P61978|HNRPK_HUMAN	196	51230	0.916316	1.26914	5		Heterogeneous nuclear ribonucleoprotein K OS=Homo sapiens GN=HNRNPK PE=1 SV=1
P11279|LAMP1_HUMAN	69	45367.5	0.92168	1.00236	2	*	Lysosome-associated membrane glycoprotein 1 OS=Homo sapiens GN=LAMP1 PE=1 SV=3
Q702N8|XIRP1_HUMAN	322	199637	0.92217	1.16648	9		Xin actin-binding repeat-containing protein 1 OS=Homo sapiens GN=XIRP1 PE=1 SV=1
P62910|RL32_HUMAN	96	15964.4	0.924183		1		60S ribosomal protein L32 OS=Homo sapiens GN=RPL32 PE=1 SV=2
P30101|PDIA3_HUMAN	286	57146.4	0.924614	1.15454	7		Protein disulfide-isomerase A3 OS=Homo sapiens GN=PDIA3 PE=1 SV=4
P04899|GNAI2_HUMAN	55	40995.8	0.92565		1		Guanine nucleotide-binding protein G(i) subunit alpha-2 OS=Homo sapiens GN=GNAI2 PE=1 SV=3
P09382|LEG1_HUMAN	507	15048.8	0.926526	NN	6		Galectin-1 OS=Homo sapiens GN=LGALS1 PE=1 SV=2
Q15363|TMED2_HUMAN	52	22860.9	0.927949		1		Transmembrane emp24 domain-containing protein 2 OS=Homo sapiens GN=TMED2 PE=1 SV=1
P34897|GLYM_HUMAN	43	56414.4	0.931163		1		Serine hydroxymethyltransferase, mitochondrial OS=Homo sapiens GN=SHMT2 PE=1 SV=3
P63316|TNNC1_HUMAN	77	18505.1	0.93188		1		Troponin C, slow skeletal and cardiac muscles OS=Homo sapiens GN=TNNC1 PE=1 SV=1
Q9Y5Q0|FADS3_HUMAN	63	51397.8	0.93201		1		Fatty acid desaturase 3 OS=Homo sapiens GN=FADS3 PE=2 SV=1
Q9NQC3|RTN4_HUMAN	363	130251	0.935293	1.24924	7		Reticulon-4 OS=Homo sapiens GN=RTN4 PE=1 SV=2
P12814|ACTN1_HUMAN	1190	103563	0.936384	1.23587	29		Alpha-actinin-1 OS=Homo sapiens GN=ACTN1 PE=1 SV=2
P13591|NCAM1_HUMAN	126	95371	0.941962		1		Neural cell adhesion molecule 1 OS=Homo sapiens GN=NCAM1 PE=1 SV=3
O94925|GLSK_HUMAN	59	74269.7	0.943231		1		Glutaminase kidney isoform, mitochondrial OS=Homo sapiens GN=GLS PE=1 SV=1
P61247|RS3A_HUMAN	206	30154.3	0.948818	1.0747	4		40S ribosomal protein S3a OS=Homo sapiens GN=RPS3A PE=1 SV=2
P31943|HNRH1_HUMAN	174	49484	0.949948	1.18606	4		Heterogeneous nuclear ribonucleoprotein H OS=Homo sapiens GN=HNRNPH1 PE=1 SV=4
P35637|FUS_HUMAN	47	53622.4	0.956166		1		RNA-binding protein FUS OS=Homo sapiens GN=FUS PE=1 SV=1
P62273|RS29_HUMAN	53	6900.89	0.957589		1		40S ribosomal protein S29 OS=Homo sapiens GN=RPS29 PE=1 SV=2
P05556|ITB1_HUMAN	111	91664.8	0.958088	1.1143	2		Integrin beta-1 OS=Homo sapiens GN=ITGB1 PE=1 SV=2
Q9NZM1|MYOF_HUMAN	99	236101	0.959453	1.21109	3		Myoferlin OS=Homo sapiens GN=MYOF PE=1 SV=1
O96005|CLPT1_HUMAN	47	76277.1	0.959491		1		Cleft lip and palate transmembrane protein 1 OS=Homo sapiens GN=CLPTM1 PE=1 SV=1
P46777|RL5_HUMAN	147	34569.3	0.960681		1		60S ribosomal protein L5 OS=Homo sapiens GN=RPL5 PE=1 SV=3
Q14697|GANAB_HUMAN	133	107263	0.963461	1.17603	3		Neutral alpha-glucosidase AB OS=Homo sapiens GN=GANAB PE=1 SV=3
P05067|A4_HUMAN	44	87914.9	0.965093		1		Amyloid beta A4 protein OS=Homo sapiens GN=APP PE=1 SV=3
P26038|MOES_HUMAN	91	67892.3	0.972228	1.10061	4		Moesin OS=Homo sapiens GN=MSN PE=1 SV=3
P07900|HS90A_HUMAN	286	85006.3	0.976957	1.10262	3		Heat shock protein HSP 90-alpha OS=Homo sapiens GN=HSP90AA1 PE=1 SV=5
P00387|NB5R3_HUMAN	79	34441.3	0.978576	1.00868	2		NADH-cytochrome b5 reductase 3 OS=Homo sapiens GN=CYB5R3 PE=1 SV=3
Q8N3D4|EH1L1_HUMAN	90	162555	0.978582		1		EH domain-binding protein 1-like protein 1 OS=Homo sapiens GN=EHBP1L1 PE=1 SV=2
Q07065|CKAP4_HUMAN	155	66097.3	0.981278	1.24429	5		Cytoskeleton-associated protein 4 OS=Homo sapiens GN=CKAP4 PE=1 SV=2
P62263|RS14_HUMAN	104	16434.1	0.983471	1.08935	3		40S ribosomal protein S14 OS=Homo sapiens GN=RPS14 PE=1 SV=3
P08123|CO1A2_HUMAN	225	129749	0.987204	1.32109	3		Collagen alpha-2(I) chain OS=Homo sapiens GN=COL1A2 PE=1 SV=7
P52597|HNRPF_HUMAN	68	45985.5	0.992896	1.21065	2		Heterogeneous nuclear ribonucleoprotein F OS=Homo sapiens GN=HNRNPF PE=1 SV=3
Q15654|TRIP6_HUMAN	43	51738.5	0.996553		1		Thyroid receptor-interacting protein 6 OS=Homo sapiens GN=TRIP6 PE=1 SV=3
P22626|ROA2_HUMAN	361	37464.2	0.997606	1.23968	6		Heterogeneous nuclear ribonucleoproteins A2/B1 OS=Homo sapiens GN=HNRNPA2B1 PE=1 SV=2
Q01105|SET_HUMAN	56	33469.2	1		1		Protein SET OS=Homo sapiens GN=SET PE=1 SV=3
Q8NCQ2|CS034_HUMAN	44	16232	1		1		Uncharacterized protein C19orf34 OS=Homo sapiens GN=C19orf34 PE=2 SV=2
Q92973|TNPO1_HUMAN	79	103772	1		1		Transportin-1 OS=Homo sapiens GN=TNPO1 PE=1 SV=2
P08238|HS90B_HUMAN	265	83554.7	1.00043	1.12843	2		Heat shock protein HSP 90-beta OS=Homo sapiens GN=HSP90AB1 PE=1 SV=4
P60468|SC61B_HUMAN	129	10025.6	1.00245		1		Protein transport protein Sec61 subunit beta OS=Homo sapiens GN=SEC61B PE=1 SV=2
Q6NZI2|PTRF_HUMAN	93	43450.3	1.00338	1.09042	3		Polymerase I and transcript release factor OS=Homo sapiens GN=PTRF PE=1 SV=1
P40926|MDHM_HUMAN	251	35937.4	1.00352	1.28547	3		Malate dehydrogenase, mitochondrial OS=Homo sapiens GN=MDH2 PE=1 SV=3
P31949|S10AB_HUMAN	63	11847.4	1.00634		1		Protein S100-A11 OS=Homo sapiens GN=S100A11 PE=1 SV=2
O43852|CALU_HUMAN	142	37198.1	1.0078	1.19596	7		Calumenin OS=Homo sapiens GN=CALU PE=1 SV=2
P99999|CYC_HUMAN	54	11855.7	1.00795		1		Cytochrome c OS=Homo sapiens GN=CYCS PE=1 SV=2
P07996|TSP1_HUMAN	101	133292	1.00857		1		Thrombospondin-1 OS=Homo sapiens GN=THBS1 PE=1 SV=2
P98160|PGBM_HUMAN	52	479221	1.00925		1		Basement membrane-specific heparan sulfate proteoglycan core protein OS=Homo sapiens GN=HSPG2 PE=1 SV=3
P27824|CALX_HUMAN	151	67982.5	1.01082	1.18442	5		Calnexin OS=Homo sapiens GN=CANX PE=1 SV=2
P23284|PPIB_HUMAN	150	23785.1	1.01198	1.31252	3		Peptidyl-prolyl cis-trans isomerase B OS=Homo sapiens GN=PPIB PE=1 SV=2
P08133|ANXA6_HUMAN	532	76168.2	1.01485	1.07523	11		Annexin A6 OS=Homo sapiens GN=ANXA6 PE=1 SV=3
P68032|ACTC_HUMAN	2696	42334.5	1.01635	NN	40		Actin, alpha cardiac muscle 1 OS=Homo sapiens GN=ACTC1 PE=1 SV=1
Q9UMS6|SYNP2_HUMAN	149	118069	1.01693	NN	6		Synaptopodin-2 OS=Homo sapiens GN=SYNPO2 PE=1 SV=2
P21333|FLNA_HUMAN	1051	283301	1.01722	1.28637	31		Filamin-A OS=Homo sapiens GN=FLNA PE=1 SV=4
Q8IXT5|RB12B_HUMAN	49	118373	1.0211		1		RNA-binding protein 12B OS=Homo sapiens GN=RBM12B PE=1 SV=2
Q6ZMU5|TRI72_HUMAN	112	53609.9	1.02383	1.17219	4		Tripartite motif-containing protein 72 OS=Homo sapiens GN=TRIM72 PE=1 SV=2
P06753|TPM3_HUMAN	231	32856.3	1.02499	1.25883	5		Tropomyosin alpha-3 chain OS=Homo sapiens GN=TPM3 PE=1 SV=1
Q13813|SPTA2_HUMAN	480	285163	1.02533	1.21658	9		Spectrin alpha chain, brain OS=Homo sapiens GN=SPTAN1 PE=1 SV=3
P45379|TNNT2_HUMAN	293	35902.4	1.02616	1.18784	5		Troponin T, cardiac muscle OS=Homo sapiens GN=TNNT2 PE=1 SV=3
Q00325|MPCP_HUMAN	60	40525.4	1.02742	1.13793	2		Phosphate carrier protein, mitochondrial OS=Homo sapiens GN=SLC25A3 PE=1 SV=2
P14866|HNRPL_HUMAN	64	64720.1	1.03076		1		Heterogeneous nuclear ribonucleoprotein L OS=Homo sapiens GN=HNRNPL PE=1 SV=2
Q562R1|ACTBL_HUMAN	970	42318.6	1.03205	1.17164	17		Beta-actin-like protein 2 OS=Homo sapiens GN=ACTBL2 PE=1 SV=2
P10412|H14_HUMAN	155	21852.5	1.03327	1.24747	7		Histone H1.4 OS=Homo sapiens GN=HIST1H1E PE=1 SV=2
Q9Y3U8|RL36_HUMAN	44	12303.4	1.03604		1		60S ribosomal protein L36 OS=Homo sapiens GN=RPL36 PE=1 SV=3
P11142|HSP7C_HUMAN	788	71082.8	1.03727	1.14294	14		Heat shock cognate 71 kDa protein OS=Homo sapiens GN=HSPA8 PE=1 SV=1
Q9Y696|CLIC4_HUMAN	89	28982.3	1.03811	1.08474	2		Chloride intracellular channel protein 4 OS=Homo sapiens GN=CLIC4 PE=1 SV=4
P62736|ACTA_HUMAN	2400	42381.5	1.03996	NN	39		Actin, aortic smooth muscle OS=Homo sapiens GN=ACTA2 PE=1 SV=1
Q03135|CAV1_HUMAN	299	20630	1.04093	1.19545	3		Caveolin-1 OS=Homo sapiens GN=CAV1 PE=1 SV=4
P08670|VIME_HUMAN	2158	53676.6	1.04259	NN	35		Vimentin OS=Homo sapiens GN=VIM PE=1 SV=4
P67809|YBOX1_HUMAN	98	35903.2	1.04433	1.06304	3		Nuclease-sensitive element-binding protein 1 OS=Homo sapiens GN=YBX1 PE=1 SV=3
P22695|QCR2_HUMAN	71	48584.4	1.04694		1		Cytochrome b-c1 complex subunit 2, mitochondrial OS=Homo sapiens GN=UQCRC2 PE=1 SV=3
P24539|AT5F1_HUMAN	74	28947.9	1.04798		1		ATP synthase subunit b, mitochondrial OS=Homo sapiens GN=ATP5F1 PE=1 SV=2
Q96A32|MLRS_HUMAN	319	19117	1.05042	1.15866	2		Myosin regulatory light chain 2, skeletal muscle isoform OS=Homo sapiens GN=MYLPF PE=2 SV=1
P14649|MYL6B_HUMAN	213	22864.2	1.0518	1.03584	2		Myosin light chain 6B OS=Homo sapiens GN=MYL6B PE=1 SV=1
P16401|H15_HUMAN	153	22567	1.05195	1.34754	5		Histone H1.5 OS=Homo sapiens GN=HIST1H1B PE=1 SV=3
P39023|RL3_HUMAN	59	46365.4	1.05574		1		60S ribosomal protein L3 OS=Homo sapiens GN=RPL3 PE=1 SV=2
P12883|MYH7_HUMAN	933	223758	1.0581		1		Myosin-7 OS=Homo sapiens GN=MYH7 PE=1 SV=5
P05976|MYL1_HUMAN	146	21189.3	1.06889	1.31368	2		Myosin light chain 1/3, skeletal muscle isoform OS=Homo sapiens GN=MYL1 PE=1 SV=3
P40123|CAP2_HUMAN	58	53076.4	1.07062		1		Adenylyl cyclase-associated protein 2 OS=Homo sapiens GN=CAP2 PE=1 SV=1
Q07020|RL18_HUMAN	54	21735.6	1.07246		1		60S ribosomal protein L18 OS=Homo sapiens GN=RPL18 PE=1 SV=2
P62269|RS18_HUMAN	109	17708.4	1.07405		1		40S ribosomal protein S18 OS=Homo sapiens GN=RPS18 PE=1 SV=3
P23588|IF4B_HUMAN	65	69167.8	1.07536		1		Eukaryotic translation initiation factor 4B OS=Homo sapiens GN=EIF4B PE=1 SV=2
Q13884|SNTB1_HUMAN	60	58367.7	1.07754		1		Beta-1-syntrophin OS=Homo sapiens GN=SNTB1 PE=1 SV=3
Q16082|HSPB2_HUMAN	129	20277.7	1.08267		1		Heat shock protein beta-2 OS=Homo sapiens GN=HSPB2 PE=1 SV=2
P36578|RL4_HUMAN	117	47953	1.08353	1.12097	2		60S ribosomal protein L4 OS=Homo sapiens GN=RPL4 PE=1 SV=5
Q14315|FLNC_HUMAN	1199	293407	1.08678	1.24089	28		Filamin-C OS=Homo sapiens GN=FLNC PE=1 SV=3
P11021|GRP78_HUMAN	870	72403	1.09168	1.2524	14		78 kDa glucose-regulated protein OS=Homo sapiens GN=HSPA5 PE=1 SV=2
Q99798|ACON_HUMAN	78	86113.7	1.09274		1		Aconitate hydratase, mitochondrial OS=Homo sapiens GN=ACO2 PE=1 SV=2
P62701|RS4X_HUMAN	60	29807.6	1.09479	1.03601	3	*	40S ribosomal protein S4, X isoform OS=Homo sapiens GN=RPS4X PE=1 SV=2
P19237|TNNI1_HUMAN	313	21850.1	1.09491	1.20767	8		Troponin I, slow skeletal muscle OS=Homo sapiens GN=TNNI1 PE=1 SV=3
P04075|ALDOA_HUMAN	64	39852	1.09497		1		Fructose-bisphosphate aldolase A OS=Homo sapiens GN=ALDOA PE=1 SV=2
P62979|RS27A_HUMAN	207	18296.1	1.09844	1.26312	2		Ubiquitin-40S ribosomal protein S27a OS=Homo sapiens GN=RPS27A PE=1 SV=2
Q15149|PLEC_HUMAN	550	533462	1.10283	1.27633	19		Plectin OS=Homo sapiens GN=PLEC PE=1 SV=3
P62829|RL23_HUMAN	47	14970.6	1.10741		1		60S ribosomal protein L23 OS=Homo sapiens GN=RPL23 PE=1 SV=1
P60709|ACTB_HUMAN	2557	42052.4	1.11099	NN	38		Actin, cytoplasmic 1 OS=Homo sapiens GN=ACTB PE=1 SV=1
P06576|ATPB_HUMAN	465	56525.1	1.11294	1.24957	9		ATP synthase subunit beta, mitochondrial OS=Homo sapiens GN=ATP5B PE=1 SV=3
P51991|ROA3_HUMAN	117	39799.2	1.11467	1.17492	3		Heterogeneous nuclear ribonucleoprotein A3 OS=Homo sapiens GN=HNRNPA3 PE=1 SV=2
Q15084|PDIA6_HUMAN	213	48490.9	1.1209	1.15363	4		Protein disulfide-isomerase A6 OS=Homo sapiens GN=PDIA6 PE=1 SV=1
P62917|RL8_HUMAN	183	28235.9	1.12352	1.1242	2		60S ribosomal protein L8 OS=Homo sapiens GN=RPL8 PE=1 SV=2
P07951|TPM2_HUMAN	654	32945.1	1.12366	1.23041	16	*	Tropomyosin beta chain OS=Homo sapiens GN=TPM2 PE=1 SV=1
P01023|A2MG_HUMAN	94	164614	1.12669		1		Alpha-2-macroglobulin OS=Homo sapiens GN=A2M PE=1 SV=3
P25705|ATPA_HUMAN	173	59828.1	1.12988	1.17565	3		ATP synthase subunit alpha, mitochondrial OS=Homo sapiens GN=ATP5A1 PE=1 SV=1
P09493|TPM1_HUMAN	553	32746.2	1.13152	1.24145	9		Tropomyosin alpha-1 chain OS=Homo sapiens GN=TPM1 PE=1 SV=2
P12235|ADT1_HUMAN	83	33271.8	1.1361		1		ADP/ATP translocase 1 OS=Homo sapiens GN=SLC25A4 PE=1 SV=4
P35579|MYH9_HUMAN	1026	227647	1.14049	1.3015	16		Myosin-9 OS=Homo sapiens GN=MYH9 PE=1 SV=4
P50454|SERPH_HUMAN	476	46525.7	1.14424	1.29521	10		Serpin H1 OS=Homo sapiens GN=SERPINH1 PE=1 SV=2
O14950|ML12B_HUMAN	86	19824	1.14883	1.11992	2		Myosin regulatory light chain 12B OS=Homo sapiens GN=MYL12B PE=1 SV=2
P24844|MYL9_HUMAN	86	19872	1.14883	1.11992	2		Myosin regulatory light polypeptide 9 OS=Homo sapiens GN=MYL9 PE=1 SV=4
P29966|MARCS_HUMAN	169	31707.4	1.14941	1.23653	2		Myristoylated alanine-rich C-kinase substrate OS=Homo sapiens GN=MARCKS PE=1 SV=4
P27797|CALR_HUMAN	334	48283.4	1.15353	1.09395	5	*	Calreticulin OS=Homo sapiens GN=CALR PE=1 SV=1
P07355|ANXA2_HUMAN	1194	38808.4	1.16109	NN	17		Annexin A2 OS=Homo sapiens GN=ANXA2 PE=1 SV=2
P11055|MYH3_HUMAN	2880	224850	1.16254	NN	22		Myosin-3 OS=Homo sapiens GN=MYH3 PE=1 SV=3
Q05682|CALD1_HUMAN	126	93252	1.1647	1.18467	5		Caldesmon OS=Homo sapiens GN=CALD1 PE=1 SV=2
P02751|FINC_HUMAN	481	266053	1.16496	1.16248	17	*	Fibronectin OS=Homo sapiens GN=FN1 PE=1 SV=4
Q13162|PRDX4_HUMAN	45	30749.4	1.17176		1		Peroxiredoxin-4 OS=Homo sapiens GN=PRDX4 PE=1 SV=1
O43242|PSMD3_HUMAN	48	61054	1.18005		1		26S proteasome non-ATPase regulatory subunit 3 OS=Homo sapiens GN=PSMD3 PE=1 SV=2
P31946|1433B_HUMAN	123	28179.4	1.18025	1.31782	3		14-3-3 protein beta/alpha OS=Homo sapiens GN=YWHAB PE=1 SV=3
P04406|G3P_HUMAN	312	36202	1.18301	1.33277	6		Glyceraldehyde-3-phosphate dehydrogenase OS=Homo sapiens GN=GAPDH PE=1 SV=3
P07237|PDIA1_HUMAN	306	57480.3	1.18794	1.21302	8	*	Protein disulfide-isomerase OS=Homo sapiens GN=P4HB PE=1 SV=3
P04843|RPN1_HUMAN	91	68641.4	1.19475	1.07133	2		Dolichyl-diphosphooligosaccharide--protein glycosyltransferase subunit 1 OS=Homo sapiens GN=RPN1 PE=1 SV=1
Q9P2E9|RRBP1_HUMAN	161	152780	1.21998	1.23925	3		Ribosome-binding protein 1 OS=Homo sapiens GN=RRBP1 PE=1 SV=4
P32969|RL9_HUMAN	98	21964.3	1.22666		1		60S ribosomal protein L9 OS=Homo sapiens GN=RPL9 PE=1 SV=1
Q5VTE0|EF1A3_HUMAN	158	50495.8	1.23786	1.38695	4		Putative elongation factor 1-alpha-like 3 OS=Homo sapiens GN=EEF1AL3 PE=5 SV=1
Q00610|CLH1_HUMAN	88	193261	1.25191	1.20609	4		Clathrin heavy chain 1 OS=Homo sapiens GN=CLTC PE=1 SV=5
P60981|DEST_HUMAN	48	18950.2	1.25231		1		Destrin OS=Homo sapiens GN=DSTN PE=1 SV=3
P62753|RS6_HUMAN	66	28834.5	1.2574	1.18402	2		40S ribosomal protein S6 OS=Homo sapiens GN=RPS6 PE=1 SV=1
P13987|CD59_HUMAN	110	14795.5	1.26462	1.14065	2		CD59 glycoprotein OS=Homo sapiens GN=CD59 PE=1 SV=1
P26641|EF1G_HUMAN	206	50429.8	1.29049		1		Elongation factor 1-gamma OS=Homo sapiens GN=EEF1G PE=1 SV=3
Q15417|CNN3_HUMAN	109	36562.3	1.29062		1		Calponin-3 OS=Homo sapiens GN=CNN3 PE=1 SV=1
Q09666|AHNK_HUMAN	175	629213	1.30341	1.10541	3	*	Neuroblast differentiation-associated protein AHNAK OS=Homo sapiens GN=AHNAK PE=1 SV=2
P14618|KPYM_HUMAN	244	58470.7	1.31418	1.18115	9	*	Pyruvate kinase isozymes M1/M2 OS=Homo sapiens GN=PKM2 PE=1 SV=4
P04216|THY1_HUMAN	87	18151.9	1.33367		1		Thy-1 membrane glycoprotein OS=Homo sapiens GN=THY1 PE=1 SV=2
Q8WUM4|PDC6I_HUMAN	48	96590.9	1.34022		1		Programmed cell death 6-interacting protein OS=Homo sapiens GN=PDCD6IP PE=1 SV=1
P29692|EF1D_HUMAN	118	31217.3	1.39678	1.12068	3	*	Elongation factor 1-delta OS=Homo sapiens GN=EEF1D PE=1 SV=5
Q71U36|TBA1A_HUMAN	268	50788.4	1.43957	1.12428	3	*	Tubulin alpha-1A chain OS=Homo sapiens GN=TUBA1A PE=1 SV=1
P02511|CRYAB_HUMAN	93	20146.9	1.46909	1.16843	2		Alpha-crystallin B chain OS=Homo sapiens GN=CRYAB PE=1 SV=2
P07437|TBB5_HUMAN	307	50095.6	1.51568		1		Tubulin beta chain OS=Homo sapiens GN=TUBB PE=1 SV=2
P10809|CH60_HUMAN	54	61187.9	1.52407		1		60 kDa heat shock protein, mitochondrial OS=Homo sapiens GN=HSPD1 PE=1 SV=2
Q13310|PABP4_HUMAN	49	71080.7	18.7381		1		Polyadenylate-binding protein 4 OS=Homo sapiens GN=PABPC4 PE=1 SV=1
